# Supplementary material for: Taxonomic revision of the genus Prionopelta (Hymenoptera, Formicidae) in the Malagasy region
Source: Zookeys. 2015 Jun 9;(507):115–50. doi: 10.3897/zookeys.507.9303 (PMC4490221; doi:10.3897/zookeys.507.9303)
Supplement: XML Treatment for Prionopelta descarpentriesi [file zookeys.507.9303-treatment1.xml]

<!DOCTYPE tp:taxon-treatment
  PUBLIC "-//TaxonX//DTD Taxonomic Treatment Publishing DTD v0 20100105//EN" "tax-treatment-NSO.dtd">
<tp:taxon-treatment xmlns:tp="http://www.plazi.org/taxpub"><tp:treatment-meta><kwd-group><label>Taxon classification</label><kwd><named-content content-type="kingdom">Plantae</named-content></kwd><kwd><named-content content-type="order">Hymenoptera</named-content></kwd><kwd><named-content content-type="family">Formicidae</named-content></kwd></kwd-group><mixed-citation publication-type="journal"><person-group><name><surname>Overson</surname><given-names>Rick</given-names></name><name><surname>Fisher</surname><given-names>Brian L.</given-names></name></person-group><article-title>Taxonomic revision of the genus <italic><tp:taxon-name><tp:taxon-name-part taxon-name-part-type="genus">Prionopelta</tp:taxon-name-part></tp:taxon-name></italic> (<tp:taxon-name><tp:taxon-name-part taxon-name-part-type="order">Hymenoptera</tp:taxon-name-part></tp:taxon-name>, <tp:taxon-name><tp:taxon-name-part taxon-name-part-type="family">Formicidae</tp:taxon-name-part></tp:taxon-name>) in the Malagasy region</article-title><source>Zookeys</source><day>9</day><month>6</month><year>2015</year><volume>2015</volume><issue>507</issue><fpage>115</fpage><lpage>150</lpage><pub-id pub-id-type="doi">10.3897/zookeys.507.9303</pub-id></mixed-citation></tp:treatment-meta><tp:nomenclature><tp:taxon-name>
                        <tp:taxon-name-part taxon-name-part-type="genus">Prionopelta</tp:taxon-name-part>
                        <tp:taxon-name-part taxon-name-part-type="species">descarpentriesi</tp:taxon-name-part>
                    </tp:taxon-name><tp:taxon-authority>Santschi</tp:taxon-authority><xref ref-type="fig" rid="F1">Figs 1C, D</xref><xref ref-type="fig" rid="F3">, 3D</xref><xref ref-type="fig" rid="F4">, 4B, C, E, F</xref><xref ref-type="fig" rid="F5">, 5</xref><xref ref-type="fig" rid="F6">, 6</xref><tp:nomenclature-citation-list><tp:nomenclature-citation><tp:taxon-name><tp:taxon-name-part taxon-name-part-type="genus">Prionopelta</tp:taxon-name-part> <tp:taxon-name-part taxon-name-part-type="species">descarpentriesi</tp:taxon-name-part></tp:taxon-name><comment> Santschi, 1924b:195.</comment></tp:nomenclature-citation></tp:nomenclature-citation-list></tp:nomenclature><tp:treatment-sec sec-type="Type material"><title>Type material.</title><p><bold>Lectotype</bold>, pinned worker, <ext-link xmlns:xlink="http://www.w3.org/1999/xlink" ext-link-type="uri" xlink:href="http://data.antweb.org/specimen/CASENT0101548" xlink:type="simple">CASENT0101548</ext-link> [designated here], MADAGASCAR, Ikelivia, 30.ix.1923 (<italic><tp:taxon-name><tp:taxon-name-part taxon-name-part-type="genus">Descarpentries</tp:taxon-name-part></tp:taxon-name></italic>) (NHMB) [examined]. <bold>Paralectotypes</bold>, one pinned worker <ext-link xmlns:xlink="http://www.w3.org/1999/xlink" ext-link-type="uri" xlink:href="http://data.antweb.org/specimen/CASENT0101547" xlink:type="simple">CASENT0101547</ext-link> with same data as lectotype (NHMB) [examined].</p></tp:treatment-sec><tp:treatment-sec sec-type="Diagnosis"><title>Diagnosis.</title><p><italic><tp:taxon-name><tp:taxon-name-part taxon-name-part-type="genus">Prionopelta</tp:taxon-name-part> <tp:taxon-name-part taxon-name-part-type="species">descarpentriesi</tp:taxon-name-part></tp:taxon-name></italic> can be identified by the following combination of characters: twelve antennal segments; median cephalic band lacking a thin suture that is swollen above the surrounding integument; placement of cephalic foveae ranging from sparse to dense, but always at minimum, with at least several clusters of foveae directly adjacent to one another (if nowhere else, then medially in full-face view); if all foveae on the head are directly adjacent so that no flat, shining space is present between foveae, then foveae are large and accompanied by pronotal sculpture which is characterized as being both similar in size to that on the head and not consisting of smaller foveae or punctures; eye appearing as either an asymmetrical dark patch which appears to be a stain in the cuticle that is flush with its surrounding integument, or a single, slightly rounded glob with no definable subunits.</p></tp:treatment-sec><tp:treatment-sec sec-type="Worker measurements"><title>Worker measurements</title><p><bold>(N=25).</bold> HL 0.42–0.53 (0.48); HW 0.32–0.43 (0.38); SL 0.22–0.3 (0.26); WL 0.46–0.6 (0.52); PetL 0.11–0.2 (0.16); PetW 0.17–0.26 (0.22); T1W 0.29–0.37 (0.33); CI 74.64–85.1 (79.6); PI 118.23–173.29 (141.94); SI 61.46–72.38 (67.31).</p></tp:treatment-sec><tp:treatment-sec sec-type="Worker description"><title>Worker description.</title><p>Posterior margin of the head straight to weakly concave in full-face view; spacing of cephalic foveae highly variable, ranging from individuals with dense, directly adjacent foveae covering the entire head (known only from far eastern and northern Madagascar, see morphotype descriptions below), to individuals with foveae more widely spaced so that shining areas are visible between; median cephalic band devoid of foveae ranging from wide to extremely narrow but never appearing as a linear suture that is uniformly swollen above the level of the surrounding integument; apical tooth intermediate in length; evenly-space pronotal foveae range from shallow to deep; shallow foveae present on mesonotum and propodeum.</p></tp:treatment-sec><tp:treatment-sec sec-type="Distribution and ecology"><title>Distribution and ecology.</title><p>This widespread species has been collected from leaf litter from 10–1860 meters of elevation. While found most commonly in rainforest and montane rainforest, it has also been collected in Uapaca woodland, littoral rainforest, and tropical dry forest (Fig. <xref ref-type="fig" rid="F13">13</xref>). <italic><tp:taxon-name><tp:taxon-name-part taxon-name-part-type="genus">Prionopelta</tp:taxon-name-part> <tp:taxon-name-part taxon-name-part-type="species">descarpentriesi</tp:taxon-name-part></tp:taxon-name></italic> has been collected in forest litter, under moss, rocks, and logs, as well as inside rotten logs and underground in soil.</p></tp:treatment-sec><tp:treatment-sec sec-type="Taxonomic notes"><title>Taxonomic notes.</title><p>Three generalized morphotypes can be distinguished within this taxon; these vary in density of cephalic foveae and other co-occurring traits (Fig. <xref ref-type="fig" rid="F6">6</xref>). In morphotype A, the majority of foveae are equidistantly spaced and separated by a span of shining integument of around one foveal diameter (Figs <xref ref-type="fig" rid="F1">1C</xref>, <xref ref-type="fig" rid="F5">5A</xref>, <xref ref-type="fig" rid="F6">6A</xref>). These foveae appear cleanly scooped from the surface of the integument and largely lack raised margins. Morphotype B, which is intermediate between A and C, has denser cephalic foveae covering almost the entire head, however foveae are smaller and more delicate than those of morphotype C and raised ridges between foveae are less pronounced (Fig. <xref ref-type="fig" rid="F6">6B</xref>). Pronotal sculpture in morphotype B usually consists of several sizes of foveae along with some punctures. Morphotype C possesses large, dense cephalic foveae that cover the entire head, accompanied by a pronounced network of raised, jagged ridges between foveae (Figs <xref ref-type="fig" rid="F1">1D</xref>, <xref ref-type="fig" rid="F3">3D</xref>, <xref ref-type="fig" rid="F4">4C</xref>, <xref ref-type="fig" rid="F6">6C</xref>). Morphotype C additionally has large, deep, and evenly spaced pronotal foveae that are similar in size to those on the head, and this morphotype lacks smaller foveae or punctures on the pronotum. Width of the median cephalic band devoid of foveae is widest in morphotype A and narrowest in morphotype C.</p><fig id="F6" position="float" orientation="portrait"><label>Figure 6.</label><caption><p><bold>A, B, C</bold> Head in full-face view displaying variation in <italic><tp:taxon-name><tp:taxon-name-part taxon-name-part-type="genus">Prionopelta</tp:taxon-name-part> <tp:taxon-name-part taxon-name-part-type="species">descarpentriesi</tp:taxon-name-part></tp:taxon-name></italic> for cephalic sculpture. <bold>A</bold> (<ext-link xmlns:xlink="http://www.w3.org/1999/xlink" ext-link-type="uri" xlink:href="http://data.antweb.org/specimen/CASENT0034837" xlink:type="simple">CASENT0034837</ext-link>) “morphotype-A” <bold>B</bold> (<ext-link xmlns:xlink="http://www.w3.org/1999/xlink" ext-link-type="uri" xlink:href="http://data.antweb.org/specimen/CASENT0480792" xlink:type="simple">CASENT0480792</ext-link>) “morphotype-B” <bold>C</bold> (<ext-link xmlns:xlink="http://www.w3.org/1999/xlink" ext-link-type="uri" xlink:href="http://data.antweb.org/specimen/CASENT0191895" xlink:type="simple">CASENT0191895</ext-link>) “morphotype-C”.</p></caption><graphic xmlns:xlink="http://www.w3.org/1999/xlink" xlink:href="zookeys-507-115-g006.jpg" position="float" orientation="portrait" xlink:type="simple" id="oo_44962.jpg"/></fig><p><italic><tp:taxon-name><tp:taxon-name-part taxon-name-part-type="genus">Prionopelta</tp:taxon-name-part> <tp:taxon-name-part taxon-name-part-type="species">descarpentriesi</tp:taxon-name-part></tp:taxon-name></italic> is much more morphologically variable than the other species treated in this revision and very possibly represents a species complex. This could explain why <italic><tp:taxon-name><tp:taxon-name-part taxon-name-part-type="genus">Prionopelta</tp:taxon-name-part> <tp:taxon-name-part taxon-name-part-type="species">descarpentriesi</tp:taxon-name-part></tp:taxon-name></italic> is abundant, geographically widespread, and morphologically variable. Morphotype C, which is restricted to a band bordering the coast of eastern and northern Madagascar (Fig. <xref ref-type="fig" rid="F14">14</xref>), is recognizably distinct from the majority of individuals from interior populations of the species. At several localities where morphotype C is present, individuals from morphotype A and B are also present with little to no evidence of character blending between morphotypes: Galako, Makirovana, Morojejy Nature Reserve, and Sahafina. However, at other locales such as Ambohijanahary, Montagne d’Ambre, and Vohemar, a bewildering array of intermediate forms have been collected, blurring the lines between the three morphotypes. Collecting nest series from the aforementioned locations to determine whether this population-level variation is intra- or intercolonial is an important first step in ultimately understanding how morphological variation is partioned in this taxon as currently dilineated.</p><p>Under the above scheme, the lectotype and paralectotype of <italic><tp:taxon-name><tp:taxon-name-part taxon-name-part-type="genus">Prionopelta</tp:taxon-name-part> <tp:taxon-name-part taxon-name-part-type="species">descarpentriesi</tp:taxon-name-part></tp:taxon-name></italic> would be considered morphotype A. Jules Descarpentries (1881–1927) collected the types for this species on 30 September 1923 and the collection locale was subsequently noted as “Ikelivia”, making it difficult to determine a more precise location based on modern place names. Historical records indicate that Descarpentries resided in Tulear, and worked as a topographic surveyor and entomologist. According to records, he was active around Tsaratanana and Fianarantsoa (specifically Andringitra) and often traveled with H. Perrier de la Bâthie. Given that morphotype A is reasonably widespread across Madagascar, including Tsaratanana and Andringitra, it is possible that the type specimens from “Ikelivia” were collected in either of these localities. To further complicate matters, most of Descarpentries’s specimens, which were destined to the Paris Museum, were sold on the side by a member of the staff. Before the specimens were sold, the labels were changed to hide their true ordinance (<xref ref-type="bibr" rid="B6">Jeannel 1951</xref>, (<xref ref-type="bibr" rid="B1">Anonymous 1970</xref>)).</p></tp:treatment-sec><tp:treatment-sec sec-type="Non-type material"><title>Non-type material.</title><p>MADAGASCAR: Antananarivo, Ankalalahana, <named-content xmlns:xlink="http://www.w3.org/1999/xlink" content-type="dwc:verbatimCoordinates" xlink:type="simple">19.0066°S, 47.1122°E</named-content>, 1375 m, Uapaca woodland, 29.iii.2011 (<!--PageBreak--><!--PageBreak--><!--PageBreak--><italic>B.L.Fisher et al.</italic>); Antananarivo, Forêt de galerie, Andranorovitra, 24.0 km NNE Ankazobe, <named-content xmlns:xlink="http://www.w3.org/1999/xlink" content-type="dwc:verbatimCoordinates" xlink:type="simple">18.1124°S, 47.1976°E</named-content>, 1491 m, disturbed gallery montane forest, 2.vi.2008 (<italic>B.L.Fisher et al.</italic>); Antananarivo, Navoatra I Non Protected Area, 7.64 km NW Arivonimamo, <named-content xmlns:xlink="http://www.w3.org/1999/xlink" content-type="dwc:verbatimCoordinates" xlink:type="simple">18.9781°S, 47.1193°E</named-content>, 1373 m, Uapaca woodland, 6.v.2010 (<italic>Andrianjaka Ravelomanana</italic>); Antananarivo, Réserve Naturelle Sohisika, Sohisika 24.6 km NNE Ankazobe, <named-content xmlns:xlink="http://www.w3.org/1999/xlink" content-type="dwc:verbatimCoordinates" xlink:type="simple">18.1032°S, 47.1869°E</named-content>, 1464 m, gallery montane forest, 1.vi.2008 (<italic>B.L.Fisher et al.</italic>); Antananarivo, Réserve Spéciale d’Ambohitantely, <named-content xmlns:xlink="http://www.w3.org/1999/xlink" content-type="dwc:verbatimCoordinates" xlink:type="simple">18.2244°S, 47.2774°E</named-content>, 1490 m, montane forest, 9.iii.2012 (<italic>B.L.Fisher et al.</italic>); Antananarivo, Réserve Spéciale d’Ambohitantely, Forêt d’Ambohitantely, 20.9 km 72° NE d’Ankazobe, <named-content xmlns:xlink="http://www.w3.org/1999/xlink" content-type="dwc:verbatimCoordinates" xlink:type="simple">18.2253°S, 47.2868°E</named-content>, 1410 m, montane rainforest, 17.iv.2001 (<italic>Fisher, Griswold et al.</italic>); Antananarivo, Réserve Spéciale d’Ambohitantely, Forêt d’Ambohitantely, Jardin Botanique, 24.1 km 59° NE d’Ankazobe, <named-content xmlns:xlink="http://www.w3.org/1999/xlink" content-type="dwc:verbatimCoordinates" xlink:type="simple">18.1714°S, 47.2818°E</named-content>, 1620 m, montane rainforest, 17.iv.2001 (<italic>Fisher, Griswold et al.</italic>); Antananarivo, Tsimbazaza, <named-content xmlns:xlink="http://www.w3.org/1999/xlink" content-type="dwc:verbatimCoordinates" xlink:type="simple">18.928°S, 47.527°E</named-content>, 1300 m, park/garden, 16.xii.2006 (<italic>B.L.Fisher et al.</italic>); Antsiranana, 6.5 km SSW Befingotra, Rés. Anjanaharibe-Sud, <named-content xmlns:xlink="http://www.w3.org/1999/xlink" content-type="dwc:verbatimCoordinates" xlink:type="simple">14.75°S, 49.5°E</named-content>, 875 m, rainforest, 19.x.1994 (<italic>B.L.Fisher</italic>); Antsiranana, 9.2 km WSW Befingotra, Rés. Anjanaharibe-Sud, <named-content xmlns:xlink="http://www.w3.org/1999/xlink" content-type="dwc:verbatimCoordinates" xlink:type="simple">14.75°S, 49.4667°E</named-content>, 1280 m, montane rainforest, 5.xi.1994 (<italic>B.L.Fisher</italic>); Antsiranana, Ambondrobe, 41.1 km 175° Vohemar, <named-content xmlns:xlink="http://www.w3.org/1999/xlink" content-type="dwc:verbatimCoordinates" xlink:type="simple">13.7153°S, 50.1017°E</named-content>, 10 m, littoral rainforest, 29.xi.2004 (<italic>B.L.Fisher</italic>); Antsiranana, Ampasindava, Andranomatavy Forest, <named-content xmlns:xlink="http://www.w3.org/1999/xlink" content-type="dwc:verbatimCoordinates" xlink:type="simple">13.669°S, 47.9877°E</named-content>, 149 m, disturbed dry forest, 6.x.2013 (<!--PageBreak--><italic>B.L.Fisher et al.</italic>); Antsiranana, Ampasindava, Andranomatavy Forest, <named-content xmlns:xlink="http://www.w3.org/1999/xlink" content-type="dwc:verbatimCoordinates" xlink:type="simple">13.663°S, 47.9794°E</named-content>, 543 m, disturbed dry forest, 6.x.2013 (<italic>B.L.Fisher et al.</italic>); Antsiranana, Binara Forest, <named-content xmlns:xlink="http://www.w3.org/1999/xlink" content-type="dwc:verbatimCoordinates" xlink:type="simple">13.2621°S, 49.6067°E</named-content>, 559 m, degraded rainforest, 18.x.2013 (<italic>B.L.Fisher et al.</italic>); Antsiranana, Binara Forest, <named-content xmlns:xlink="http://www.w3.org/1999/xlink" content-type="dwc:verbatimCoordinates" xlink:type="simple">13.2621°S, 49.605°E</named-content>, 692 m, rainforest, 18.x.2013 (<italic>B.L.Fisher et al.</italic>); Antsiranana, Binara Forest, <named-content xmlns:xlink="http://www.w3.org/1999/xlink" content-type="dwc:verbatimCoordinates" xlink:type="simple">13.2639°S, 49.5992°E</named-content>, 1065 m, rainforest, 18.x.2013 (<italic>B.L.Fisher et al.</italic>); Antsiranana, Forêt Ambanitaza, 26.1 km 347° Antalaha, <named-content xmlns:xlink="http://www.w3.org/1999/xlink" content-type="dwc:verbatimCoordinates" xlink:type="simple">14.6793°S, 50.1837°E</named-content>, 240 m, rainforest, 26.xi.2004 (<italic>B.L.Fisher</italic>); Antsiranana, Forêt d’ Andavakoera, 21.4 km 75° ENE Ambilobe; 4.6 km 356° N Betsiaka, <named-content xmlns:xlink="http://www.w3.org/1999/xlink" content-type="dwc:verbatimCoordinates" xlink:type="simple">13.1183°S, 49.23°E</named-content>, 425 m, rainforest, 15.xii.2003 (<italic>B.L.Fisher</italic>); Antsiranana, Forêt d’ Antsahabe, 11.4 km 275° W Daraina, <named-content xmlns:xlink="http://www.w3.org/1999/xlink" content-type="dwc:verbatimCoordinates" xlink:type="simple">13.2117°S, 49.5567°E</named-content>, 550 m, tropical dry forest, 12.xii.2003 (<italic>B.L.Fisher</italic>); Antsiranana, Forêt d’Ampondrabe, 26.3 km 10° NNE Daraina, <named-content xmlns:xlink="http://www.w3.org/1999/xlink" content-type="dwc:verbatimCoordinates" xlink:type="simple">12.97°S, 49.7°E</named-content>, 175 m, tropical dry forest, 10.xii.2003 (<italic>B.L.Fisher</italic>); Antsiranana, Forêt de Bekaraoka, 6.8 km 60° ENE Daraina, <named-content xmlns:xlink="http://www.w3.org/1999/xlink" content-type="dwc:verbatimCoordinates" xlink:type="simple">13.1667°S, 49.71°E</named-content>, 150 m, tropical dry forest, 7.xii.2003 (<italic>B.L.Fisher</italic>); Antsiranana, Forêt de Binara, 7.5 km 230° SW Daraina, <named-content xmlns:xlink="http://www.w3.org/1999/xlink" content-type="dwc:verbatimCoordinates" xlink:type="simple">13.255°S, 49.6167°E</named-content>, 375 m, tropical dry forest, 1.xii.2003 (<italic>B.L.Fisher</italic>); Antsiranana, Forêt de Binara, 9.1 km 233° SW Daraina, <named-content xmlns:xlink="http://www.w3.org/1999/xlink" content-type="dwc:verbatimCoordinates" xlink:type="simple">13.2633°S, 49.6033°E</named-content>, 800 m, rainforest, 3.xii.2003 (<italic>B.L.Fisher</italic>); Antsiranana, Forêt de Binara, 9.4 km 235° SW Daraina, <named-content xmlns:xlink="http://www.w3.org/1999/xlink" content-type="dwc:verbatimCoordinates" xlink:type="simple">13.2633°S, 49.6°E</named-content>, 1100 m, montane rainforest, 5.xii.2003 (<italic>B.L.Fisher</italic>); Antsiranana, Galoko chain, Mont Galoko, <named-content xmlns:xlink="http://www.w3.org/1999/xlink" content-type="dwc:verbatimCoordinates" xlink:type="simple">13.5936°S, 48.7316°E</named-content>, 1100 m, montane forest, 22.ii.2013 (<italic>B.L.Fisher et al.</italic>); Antsiranana, Galoko chain, Mont Galoko, <named-content xmlns:xlink="http://www.w3.org/1999/xlink" content-type="dwc:verbatimCoordinates" xlink:type="simple">13.5888°S, 48.7286°E</named-content>, 980 m, montane forest, 22.ii.2013 (<italic>B.L.Fisher et al.</italic>); Antsiranana, Galoko chain, Mont Galoko, <named-content xmlns:xlink="http://www.w3.org/1999/xlink" content-type="dwc:verbatimCoordinates" xlink:type="simple">13.5849°S, 48.7182°E</named-content>, 520 m, rainforest, 16.ii.2013 (<italic>B.L.Fisher et al.</italic>); Antsiranana, Galoko chain, Mont Kalabenono, <named-content xmlns:xlink="http://www.w3.org/1999/xlink" content-type="dwc:verbatimCoordinates" xlink:type="simple">13.6418°S, 48.6728°E</named-content>, 643 m, rainforest, 10.x.2013 (<!--PageBreak--><italic>B.L.Fisher et al.</italic>); Antsiranana, Galoko chain, Mont Kalabenono, <named-content xmlns:xlink="http://www.w3.org/1999/xlink" content-type="dwc:verbatimCoordinates" xlink:type="simple">13.64°S, 48.6737°E</named-content>, 498 m, rainforest, 10.x.2013 (<italic>B.L.Fisher et al.</italic>); Antsiranana, Galoko chain, Mont Kalabenono, <named-content xmlns:xlink="http://www.w3.org/1999/xlink" content-type="dwc:verbatimCoordinates" xlink:type="simple">13.6461°S, 48.6773°E</named-content>, 937 m, rainforest, 10.x.2013 (<italic>B.L.Fisher et al.</italic>); Antsiranana, Makirovana forest, <named-content xmlns:xlink="http://www.w3.org/1999/xlink" content-type="dwc:verbatimCoordinates" xlink:type="simple">14.1604°S, 49.9522°E</named-content>, 550 m, rainforest, 1.v.2011 (<italic>B.L.Fisher et al.</italic>); Antsiranana, Makirovana forest, <named-content xmlns:xlink="http://www.w3.org/1999/xlink" content-type="dwc:verbatimCoordinates" xlink:type="simple">14.1651°S, 49.9477°E</named-content>, 900 m, montane rainforest, 30.iv.2011 (<italic>B.L.Fisher et al.</italic>); Antsiranana, Makirovana forest, <named-content xmlns:xlink="http://www.w3.org/1999/xlink" content-type="dwc:verbatimCoordinates" xlink:type="simple">14.1667°S, 49.95°E</named-content>, 715 m, rainforest, 1.v.2011 (<italic>B.L.Fisher et al.</italic>); Antsiranana, Makirovana forest, <named-content xmlns:xlink="http://www.w3.org/1999/xlink" content-type="dwc:verbatimCoordinates" xlink:type="simple">14.1707°S, 49.9541°E</named-content>, 415 m, rainforest, 28.iv.2011 (<italic>B.L.Fisher et al.</italic>); Antsiranana, Parc National de Marojejy, Antranohofa, 26.6 km 31° NNE Andapa, 10.7 km 318° NW Manantenina, <named-content xmlns:xlink="http://www.w3.org/1999/xlink" content-type="dwc:verbatimCoordinates" xlink:type="simple">14.4433°S, 49.7433°E</named-content>, 1325 m, montane rainforest, 18.xi.2003 (<italic>B.L.Fisher</italic>); Antsiranana, Parc National de Marojejy, Manantenina River, 27.6 km 35° NE Andapa, 9.6 km 327° NNW Manantenina, <named-content xmlns:xlink="http://www.w3.org/1999/xlink" content-type="dwc:verbatimCoordinates" xlink:type="simple">14.435°S, 49.76°E</named-content>, 775 m, rainforest, 15.xi.2003 (<italic>B.L.Fisher et al.</italic>); Antsiranana, Parc National de Marojejy, Manantenina River, 28.0 km 38° NE Andapa, 8.2 km 333° NNW Manantenina, <named-content xmlns:xlink="http://www.w3.org/1999/xlink" content-type="dwc:verbatimCoordinates" xlink:type="simple">14.4367°S, 49.775°E</named-content>, 450 m, rainforest, 12.xi.2003 (<italic>B.L.Fisher et al.</italic>); Antsiranana, Parc National Montagne d’Ambre, 12.2 km 211° SSW Joffreville, <named-content xmlns:xlink="http://www.w3.org/1999/xlink" content-type="dwc:verbatimCoordinates" xlink:type="simple">12.5964°S, 49.1595°E</named-content>, 1300 m, montane rainforest, 2.ii.2001 (<italic>Fisher, Griswold et al.</italic>); Antsiranana, Parc National Montagne d’Ambre, 3.6 km 235° SW Joffreville, <named-content xmlns:xlink="http://www.w3.org/1999/xlink" content-type="dwc:verbatimCoordinates" xlink:type="simple">12.5344°S, 49.1795°E</named-content>, 925 m, montane rainforest, 20.i.2001 (<italic>Fisher, Griswold et al.</italic>); Antsiranana, Prov.Antsiranana R.S. Manongarivo 17.3 km 218° SW Antanambao, <named-content xmlns:xlink="http://www.w3.org/1999/xlink" content-type="dwc:verbatimCoordinates" xlink:type="simple">14.0217°S, 48.4183°E</named-content>, 1580 m, montane rainforest, 27.x.1998 (<italic>B.L.Fisher</italic>); Antsiranana, R.S. Manongarivo, 10.8 km 229° SW Antanambao, <named-content xmlns:xlink="http://www.w3.org/1999/xlink" content-type="dwc:verbatimCoordinates" xlink:type="simple">13.9617°S, 48.4333°E</named-content>, 400 m, rainforest, 8.xi.1998 (<italic>B.L.Fisher</italic>); Antsiranana, R.S. Manongarivo, 12.8 km 228° SW Antanambao, <named-content xmlns:xlink="http://www.w3.org/1999/xlink" content-type="dwc:verbatimCoordinates" xlink:type="simple">13.9767°S, 48.4233°E</named-content>, 780 m, rainforest, 11.x.1998 (<italic>B.L.Fisher</italic>); Antsiranana, R.S. Manongarivo, 14.5 km 220° SW Antanambao, <named-content xmlns:xlink="http://www.w3.org/1999/xlink" content-type="dwc:verbatimCoordinates" xlink:type="simple">13.9983°S, 48.4283°E</named-content>, 1175 m, montane rainforest, 20.x.1998 (<italic>B.L.Fisher</italic>); Antsiranana, R.S. Manongarivo, 20.4 km 219° SW Antanambao, <named-content xmlns:xlink="http://www.w3.org/1999/xlink" content-type="dwc:verbatimCoordinates" xlink:type="simple">14.0467°S, 48.4017°E</named-content>, 1860 m, montane rainforest, 3.xi.1998 (<italic>B.L.Fisher</italic>); Fianarantsoa, 28 km. SSW Ambositra, Ankazomivady, <named-content xmlns:xlink="http://www.w3.org/1999/xlink" content-type="dwc:verbatimCoordinates" xlink:type="simple">20.775°S, 47.1683°E</named-content>, 1670 m, grassland, 11.i.1998 (<italic>B.L.Fisher</italic>); Fianarantsoa, 3 km W Ranomafana, nr. Ifandiana, <named-content xmlns:xlink="http://www.w3.org/1999/xlink" content-type="dwc:verbatimCoordinates" xlink:type="simple">21.25°S, 47.4167°E</named-content>, 950 m, forest, 27.iv.1989 (<italic>P.S.Ward</italic>); Fianarantsoa, 43 km S Ambalavao, Rés. Andringitra, <named-content xmlns:xlink="http://www.w3.org/1999/xlink" content-type="dwc:verbatimCoordinates" xlink:type="simple">22.2333°S, 47°E</named-content>, 825 m, rainforest, 5.x.1993 (<italic>B.L.Fisher</italic>); Fianarantsoa, 45 km S. Ambalavao, <named-content xmlns:xlink="http://www.w3.org/1999/xlink" content-type="dwc:verbatimCoordinates" xlink:type="simple">22.2167°S, 47.0167°E</named-content>, 785 m, rainforest, 25.ix.1993 (<italic>B.L.Fisher</italic>); Fianarantsoa, 7.6 km 122º Kianjavato, Forêt Classée Vatovavy, <named-content xmlns:xlink="http://www.w3.org/1999/xlink" content-type="dwc:verbatimCoordinates" xlink:type="simple">21.4°S, 47.94°E</named-content>, 175 m, rainforest, 6.vi.2005 (<italic>B.L.Fisher et al.</italic>); Fianarantsoa, 9.0 km NE Ivohibe, <named-content xmlns:xlink="http://www.w3.org/1999/xlink" content-type="dwc:verbatimCoordinates" xlink:type="simple">22.4267°S, 46.9383°E</named-content>, 900 m, rainforest, 12.xi.1997 (<italic>B.L.Fisher</italic> (<italic>Sylvain</italic>)); Fianarantsoa, Ampangabe I Non Protected Area, 21.4 km W Itremo, <named-content xmlns:xlink="http://www.w3.org/1999/xlink" content-type="dwc:verbatimCoordinates" xlink:type="simple">20.6111°S, 46.6069°E</named-content>, 1414 m, savannah woodland, 21.iii.2010 (<italic>Andrianjaka Ravelomanana</italic>); Fianarantsoa, Antapia I Non Protected Area, 26.43 km SW Ambositra, <named-content xmlns:xlink="http://www.w3.org/1999/xlink" content-type="dwc:verbatimCoordinates" xlink:type="simple">20.7197°S, 47.0868°E</named-content>, 1495 m, Uapaca woodland, 3.ii.2010 (<italic>Andrianjaka Ravelomanana</italic>); Fianarantsoa, Antohatsahomby V Non Protected Area, 22.63 km NW Itremo, <named-content xmlns:xlink="http://www.w3.org/1999/xlink" content-type="dwc:verbatimCoordinates" xlink:type="simple">20.5672°S, 46.5792°E</named-content>, 1726 m, Uapaca woodland, 18.iii.2010 (<italic>Andrianjaka Ravelomanana</italic>); Fianarantsoa, Forêt d’Atsirakambiaty, 7.6 km 285° WNW Itremo, <named-content xmlns:xlink="http://www.w3.org/1999/xlink" content-type="dwc:verbatimCoordinates" xlink:type="simple">20.5933°S, 46.5633°E</named-content>, 1550 m, montane rainforest, 22.i.2003 (<!--PageBreak--><italic>Fisher, Griswold et al.</italic>); Fianarantsoa, Mampiarika I Non Protected Area, 28.08 km SW Ambositra, <named-content xmlns:xlink="http://www.w3.org/1999/xlink" content-type="dwc:verbatimCoordinates" xlink:type="simple">20.7344°S, 47.0836°E</named-content>, 1480 m, Uapaca woodland, 31.i.2010 (<italic>Andrianjaka Ravelomanana</italic>); Fianarantsoa, Mampiarika III Non Protected Area, 28.93 km SW Ambositra, <named-content xmlns:xlink="http://www.w3.org/1999/xlink" content-type="dwc:verbatimCoordinates" xlink:type="simple">20.7358°S, 47.084°E</named-content>, 1487 m, Uapaca woodland, 1.ii.2010 (<italic>Andrianjaka Ravelomanana</italic>); Fianarantsoa, Parc National Befotaka-Midongy, Papango 27.7 km S Midongy-Sud, Mount Papango, <named-content xmlns:xlink="http://www.w3.org/1999/xlink" content-type="dwc:verbatimCoordinates" xlink:type="simple">23.8352°S, 46.9637°E</named-content>, 940 m, rainforest, 13.xi.2006 (<italic>B.L.Fisher et al.</italic>); Fianarantsoa, Parc National d’Isalo, 9.1 km 354° N Ranohira, <named-content xmlns:xlink="http://www.w3.org/1999/xlink" content-type="dwc:verbatimCoordinates" xlink:type="simple">22.4817°S, 45.4617°E</named-content>, 725 m, gallery forest, 27.i.2003 (<italic>Fisher, Griswold et al.</italic>); Fianarantsoa, Parc National de Ranomafana, Vatoharanana River, 4.1 km 231° SW Ranomafana, <named-content xmlns:xlink="http://www.w3.org/1999/xlink" content-type="dwc:verbatimCoordinates" xlink:type="simple">21.29°S, 47.4333°E</named-content>, 1100 m, montane rainforest, 27.iii.2003 (<italic>Fisher, Griswold et al.</italic>); Fianarantsoa, Parc Nationale Ranomafana: Talatakely, <named-content xmlns:xlink="http://www.w3.org/1999/xlink" content-type="dwc:verbatimCoordinates" xlink:type="simple">21.2483°S, 47.4267°E</named-content>, in guava forest, 9.iv.1998 (<italic>CE Griswold, DH Kavanaugh, ND Penny, MJ Raherilalao, JS Ranorianarisoa, J Schwei</italic>); Fianarantsoa, R.S. Ivohibe, 7.5 km ENE Ivohibe, <named-content xmlns:xlink="http://www.w3.org/1999/xlink" content-type="dwc:verbatimCoordinates" xlink:type="simple">22.47°S, 46.96°E</named-content>, 900 m, rainforest, 7.x.1997 (<italic>B.L.Fisher</italic> (<italic>Sylvain</italic>)); Fianarantsoa, Réserve Forestière d’Agnalazaha, Mahabo, 42.9 km 215° Farafangana, <named-content xmlns:xlink="http://www.w3.org/1999/xlink" content-type="dwc:verbatimCoordinates" xlink:type="simple">23.1938°S, 47.723°E</named-content>, 20 m, littoral rainforest, 19.iv.2006 (<italic>B.L. Fisher et al.</italic>); Fianarantsoa, Soanierenana I Non Protected Area, 25.33 km SW Ambositra, <named-content xmlns:xlink="http://www.w3.org/1999/xlink" content-type="dwc:verbatimCoordinates" xlink:type="simple">20.7214°S, 47.1099°E</named-content>, 1723 m, savannah grassland, 6.ii.2010 (<italic>Andrianjaka Ravelomanana</italic>); Mahajanga, Réserve Spéciale Marotandrano, Marotandrano 48.3 km S Mandritsara, <named-content xmlns:xlink="http://www.w3.org/1999/xlink" content-type="dwc:verbatimCoordinates" xlink:type="simple">16.2832°S, 48.8144°E</named-content>, 865 m, transition humid forest, 6.xii.2007 (<italic>B.L.Fisher et al.</italic>); Toamasina, 16 km S Moramanga, <named-content xmlns:xlink="http://www.w3.org/1999/xlink" content-type="dwc:verbatimCoordinates" xlink:type="simple">19.0833°S, 48.2333°E</named-content>, 950 m, rainforest, 18.xi.1990 (<italic>P. S. Ward</italic>); Toamasina, 19 km ESE Maroantsetra, <named-content xmlns:xlink="http://www.w3.org/1999/xlink" content-type="dwc:verbatimCoordinates" xlink:type="simple">15.4833°S, 49.9°E</named-content>, 350 m, rainforest, 22.iv.1989 (<italic>P. S. Ward</italic>); Toamasina, 5.3 km SSE Ambanizana, Andranobe, <named-content xmlns:xlink="http://www.w3.org/1999/xlink" content-type="dwc:verbatimCoordinates" xlink:type="simple">15.6713°S, 49.974°E</named-content>, 425 m, rainforest, 19.xi.1993 (<italic>B.L.Fisher</italic>); Toamasina, 6.3 km S Ambanizana, Andranobe, <named-content xmlns:xlink="http://www.w3.org/1999/xlink" content-type="dwc:verbatimCoordinates" xlink:type="simple">15.6813°S, 49.958°E</named-content>, 25 m, rainforest, 14.xi.1993 (<italic>B.L.Fisher</italic>); Toamasina, 6.9 km NE Ambanizana, Ambohitsitondroina, <named-content xmlns:xlink="http://www.w3.org/1999/xlink" content-type="dwc:verbatimCoordinates" xlink:type="simple">15.5851°S, 50.0095°E</named-content>, 825 m, rainforest, 2.xii.1993 (<italic>B.L.Fisher</italic>); Toamasina, Ambanizana, Parc National Masoala, <named-content xmlns:xlink="http://www.w3.org/1999/xlink" content-type="dwc:verbatimCoordinates" xlink:type="simple">15.5717°S, 50.0061°E</named-content>, 925 m, montane rainforest, 26.ii.2003 (<italic>D. Andriamalala, D. Silva, et al.</italic>); Toamasina, Ambatovy, 12.4 km NE Moramanga, <named-content xmlns:xlink="http://www.w3.org/1999/xlink" content-type="dwc:verbatimCoordinates" xlink:type="simple">18.8496°S, 48.2947°E</named-content>, 1010 m, montane rainforest, 3.iii.2007 (<italic>B.L.Fisher et al.</italic>); Toamasina, Ambatovy, 12.4 km NE Moramanga, <named-content xmlns:xlink="http://www.w3.org/1999/xlink" content-type="dwc:verbatimCoordinates" xlink:type="simple">18.8394°S, 48.3084°E</named-content>, 1080 m, montane rainforest, 4.iii.2007 (<italic>B.L.Fisher et al.</italic>); Toamasina, Analamay, <named-content xmlns:xlink="http://www.w3.org/1999/xlink" content-type="dwc:verbatimCoordinates" xlink:type="simple">18.8062°S, 48.3371°E</named-content>, 1068 m, montane rainforest, 21.iii.2004 (<italic>Malagasy ant team</italic>); Toamasina, Corridor Forestier Analamay-Mantadia, Ambatoharanana, <named-content xmlns:xlink="http://www.w3.org/1999/xlink" content-type="dwc:verbatimCoordinates" xlink:type="simple">18.8042°S, 48.4008°E</named-content>, 968 m, rainforest, 12.xii.2012 (<italic>B.L.Fisher et al.</italic>); Toamasina, Corridor Forestier Analamay-Mantadia, Ambohibolakely, <named-content xmlns:xlink="http://www.w3.org/1999/xlink" content-type="dwc:verbatimCoordinates" xlink:type="simple">18.779°S, 48.3638°E</named-content>, 918 m, rainforest, 23.xi.2012 (<italic>B.L.Fisher et al.</italic>); Toamasina, Corridor Forestier Analamay-Mantadia, Tsaravoniana, <named-content xmlns:xlink="http://www.w3.org/1999/xlink" content-type="dwc:verbatimCoordinates" xlink:type="simple">18.7612°S, 48.4213°E</named-content>, 939 m, rainforest, 2.xii.2012 (<italic>B.L.Fisher et al.</italic>); Toamasina, Corridor Forestier Analamay-Mantadia, Tsaravoniana, <named-content xmlns:xlink="http://www.w3.org/1999/xlink" content-type="dwc:verbatimCoordinates" xlink:type="simple">18.7646°S, 48.4194°E</named-content>, 1039 m, rainforest, 2.xii.2012 (<italic>B.L.Fisher et al.</italic>); Toamasina, Forêt Ambatovy, 14.3 km 57° Moramanga, <named-content xmlns:xlink="http://www.w3.org/1999/xlink" content-type="dwc:verbatimCoordinates" xlink:type="simple">18.8508°S, 48.32°E</named-content>, 1075 m, montane rainforest, 21.iii.2004 (<italic>Malagasy ant team</italic>); Toamasina, Ile Sainte Marie, Forêt Kalalao, 9.9 km 34° Ambodifotatra, <named-content xmlns:xlink="http://www.w3.org/1999/xlink" content-type="dwc:verbatimCoordinates" xlink:type="simple">16.9225°S, 49.8873°E</named-content>, 100 m, rainforest, 24.xi.2005 (<italic>B.L.Fisher et al.</italic>); Toamasina, Montagne d’Akirindro 7.6 km 341° NNW Ambinanitelo, <named-content xmlns:xlink="http://www.w3.org/1999/xlink" content-type="dwc:verbatimCoordinates" xlink:type="simple">15.2883°S, 49.5483°E</named-content>, 600 m, rainforest, 17.iii.2003 (<italic>Fisher, Griswold et al.</italic>); Toamasina, Montagne d’Anjanaharibe, 18.0 km 21° NNE Ambinanitelo, <named-content xmlns:xlink="http://www.w3.org/1999/xlink" content-type="dwc:verbatimCoordinates" xlink:type="simple">15.1883°S, 49.615°E</named-content>, 470 m, rainforest, 8.iii.2003 (<italic>Fisher, Griswold et al.</italic>); Toamasina, Montagne d’Anjanaharibe, 19.5 km 27° NNE Ambinanitelo, <named-content xmlns:xlink="http://www.w3.org/1999/xlink" content-type="dwc:verbatimCoordinates" xlink:type="simple">15.1783°S, 49.635°E</named-content>, 1100 m, montane rainforest, 12.iii.2003 (<italic>Fisher, Griswold et al.</italic>); Toamasina, Parc National de Zahamena, Onibe River, <named-content xmlns:xlink="http://www.w3.org/1999/xlink" content-type="dwc:verbatimCoordinates" xlink:type="simple">17.7591°S, 48.8547°E</named-content>, 780 m, rainforest, 21.ii.2009 (<italic>B.L.Fisher et al.</italic>); Toamasina, Parc National de Zahamena, Tetezambatana forest, near junction of Nosivola and Manakambahiny Rivers, <named-content xmlns:xlink="http://www.w3.org/1999/xlink" content-type="dwc:verbatimCoordinates" xlink:type="simple">17.743°S, 48.7294°E</named-content>, 860 m, rainforest, 18.ii.2009 (<italic>B.L.Fisher et al.</italic>); Toamasina, Parc National Mananara-Nord, 7.1 km 261° Antanambe, <named-content xmlns:xlink="http://www.w3.org/1999/xlink" content-type="dwc:verbatimCoordinates" xlink:type="simple">16.455°S, 49.7875°E</named-content>, 225 m, rainforest, 14.xi.2005 (<italic>B.L.Fisher et al.</italic>); Toamasina, Parcelle K7 Tampolo, <named-content xmlns:xlink="http://www.w3.org/1999/xlink" content-type="dwc:verbatimCoordinates" xlink:type="simple">17.2833°S, 49.4167°E</named-content>, 10 m, littoral forest, 16.iv.2004 (<italic>Malagasy ant team</italic>); Toamasina, Parcelle K9 Tampolo, <named-content xmlns:xlink="http://www.w3.org/1999/xlink" content-type="dwc:verbatimCoordinates" xlink:type="simple">17.175°S, 49.268°E</named-content>, 10 m, littoral forest, 19.iv.2004 (<italic>Malagasy ant team</italic>); Toamasina, Res. Ambodiriana, 4.8 km 306°Manompana, along Manompana river, <named-content xmlns:xlink="http://www.w3.org/1999/xlink" content-type="dwc:verbatimCoordinates" xlink:type="simple">16.6723°S, 49.7012°E</named-content>, 125 m, rainforest, 18.xi.2005 (<italic>B.L.Fisher et al.</italic>); Toamasina, Reserve Betampona, Camp Vohitsivalana, 37.1 km 338° Toamasina, <named-content xmlns:xlink="http://www.w3.org/1999/xlink" content-type="dwc:verbatimCoordinates" xlink:type="simple">17.8867°S, 49.2025°E</named-content>, 520 m, rainforest, 1.xii.2005 (<italic>B.L.Fisher et al.</italic>); Toamasina, Réserve Spéciale Ambatovaky, Sandrangato river, <named-content xmlns:xlink="http://www.w3.org/1999/xlink" content-type="dwc:verbatimCoordinates" xlink:type="simple">16.8175°S, 49.295°E</named-content>, 360 m, rainforest, 25.ii.2010 (<italic>B.L.Fisher et al.</italic>); Toamasina, S.F. Tampolo, 10 km NNE Fenoarivo Atn., <named-content xmlns:xlink="http://www.w3.org/1999/xlink" content-type="dwc:verbatimCoordinates" xlink:type="simple">17.2825°S, 49.43°E</named-content>, 10 m, littoral rainforest, 4.iv.1997 (<italic>B.L.Fisher</italic>); Toamasina, Sahafina forest 11.4 km W Brickaville, <named-content xmlns:xlink="http://www.w3.org/1999/xlink" content-type="dwc:verbatimCoordinates" xlink:type="simple">18.8145°S, 48.962°E</named-content>, 140 m, rainforest, 13.xii.2007 (<italic>B.L.Fisher et al.</italic>); Toamasina, Torotorofotsy, <named-content xmlns:xlink="http://www.w3.org/1999/xlink" content-type="dwc:verbatimCoordinates" xlink:type="simple">18.8708°S, 48.3474°E</named-content>, 1070 m, montane rainforest, marsh edge, 24.iii.2004 (<italic>Malagasy ant team</italic>); Toliara, 10 km NW Enakara, Rés. Andohahela, <named-content xmlns:xlink="http://www.w3.org/1999/xlink" content-type="dwc:verbatimCoordinates" xlink:type="simple">24.5667°S, 46.8167°E</named-content>, 430 m, rainforest, 22.xi.1992 (<italic>B.L.Fisher</italic>); Toliara, 11 km NW Enakara, Rés. Andohahela, <named-content xmlns:xlink="http://www.w3.org/1999/xlink" content-type="dwc:verbatimCoordinates" xlink:type="simple">24.5667°S, 46.8333°E</named-content>, 800 m, rainforest, 17.xi.1992 (<italic>B.L.Fisher</italic>); Toliara, 2.7 km WNW 302° Ste. Luce, <named-content xmlns:xlink="http://www.w3.org/1999/xlink" content-type="dwc:verbatimCoordinates" xlink:type="simple">24.7717°S, 47.1717°E</named-content>, 20 m, littoral rainforest, 9.xii.1998 (<italic>B.L.Fisher</italic> (<italic>J.-Baptiste</italic>)); Toliara, Anosy Region, Distric of Amboasary, 58Km SW of Fort Dauphin, 08 Km NW of Amboasary, Berenty Special Reserve, <named-content xmlns:xlink="http://www.w3.org/1999/xlink" content-type="dwc:verbatimCoordinates" xlink:type="simple">25.0067°S, 46.3033°E</named-content>, 85 m, Galery forest, 25.v.2003 (<italic>Rin’ha, Mike</italic>); Toliara, Forêt Classée d’Analavelona, 29.2 km 343° NNW Mahaboboka, <named-content xmlns:xlink="http://www.w3.org/1999/xlink" content-type="dwc:verbatimCoordinates" xlink:type="simple">22.675°S, 44.19°E</named-content>, 1100 m, montane rainforest, 18.ii.2003 (<italic>Fisher, Griswold et al.</italic>); Toliara, Forêt Classée d’Analavelona, 29.4 km 343° NNW Mahaboboka, <named-content xmlns:xlink="http://www.w3.org/1999/xlink" content-type="dwc:verbatimCoordinates" xlink:type="simple">22.675°S, 44.1867°E</named-content>, 1050 m, montane rainforest, 21.ii.2003 (<italic>Fisher, Griswold et al.</italic>); Toliara, Forêt Ivohibe 55.6 km N Tolagnaro, <named-content xmlns:xlink="http://www.w3.org/1999/xlink" content-type="dwc:verbatimCoordinates" xlink:type="simple">24.5617°S, 47.2002°E</named-content>, 650 m, rainforest, 4.xii.2006 (<italic>B.L.Fisher et al.</italic>); Toliara, Grand Lavasoa, 25.9 km W Tolagnaro, <named-content xmlns:xlink="http://www.w3.org/1999/xlink" content-type="dwc:verbatimCoordinates" xlink:type="simple">25.0877°S, 46.749°E</named-content>, 450 m, rainforest, 30.xi.2006 (<italic>B.L.Fisher et al.</italic>); Toliara, Mandena, 8.4 km NNE 30° Tolagnaro, <named-content xmlns:xlink="http://www.w3.org/1999/xlink" content-type="dwc:verbatimCoordinates" xlink:type="simple">24.9517°S, 47.0017°E</named-content>, 20 m, littoral rainforest, 20.xi.1998 (<italic>B.L.Fisher</italic>); Toliara, Parc National Andohahela, Col de Tanatana, 33.3 km NW Tolagnaro, <named-content xmlns:xlink="http://www.w3.org/1999/xlink" content-type="dwc:verbatimCoordinates" xlink:type="simple">24.7585°S, 46.8537°E</named-content>, 275 m, rainforest, 22.xi.2006 (<italic>B.L.Fisher et al.</italic>); Toliara, Rés. Andohahela, 6 km SSW Eminiminy, <named-content xmlns:xlink="http://www.w3.org/1999/xlink" content-type="dwc:verbatimCoordinates" xlink:type="simple">24.7333°S, 46.8°E</named-content>, 330 m, rainforest, 4.ii.1993 (<italic>P. S. Ward</italic>); Toliara, Réserve Spéciale d’Ambohijanahary, Forêt d’Ankazotsihitafototra, 34.6 km 314° NW Ambaravaranala, <named-content xmlns:xlink="http://www.w3.org/1999/xlink" content-type="dwc:verbatimCoordinates" xlink:type="simple">18.26°S, 45.4183°E</named-content>, 1100 m, montane rainforest, 16.i.2003 (<italic>Fisher, Griswold et al.</italic>); Toliara, Réserve Spéciale d’Ambohijanahary, Forêt d’Ankazotsihitafototra, 35.2 km 312° NW Ambaravaranala, <named-content xmlns:xlink="http://www.w3.org/1999/xlink" content-type="dwc:verbatimCoordinates" xlink:type="simple">18.2667°S, 45.4067°E</named-content>, 1050 m, montane rainforest, 13.i.2003 (<italic>Fisher, Griswold et al.</italic>); Toliara, Réserve Spéciale Kalambatritra, Ampanihy, <named-content xmlns:xlink="http://www.w3.org/1999/xlink" content-type="dwc:verbatimCoordinates" xlink:type="simple">23.4635°S, 46.4631°E</named-content>, 1270 m, montane rainforest, 9.ii.2009 (<italic>B.L.Fisher et al.</italic>); Bongolava Prefec. de Tsiroanomandidy, 6.xii.1974 (<italic>A.Peyrieras</italic>).</p></tp:treatment-sec><tp:treatment-sec><!--Section generated to contain objects referenced in tp:taxon-treatment.--><fig id="F1" position="float" orientation="portrait"><label>Figure 1.</label><caption><p>Head in full-face view. <bold>A</bold> <italic><tp:taxon-name><tp:taxon-name-part taxon-name-part-type="genus">Prionopelta</tp:taxon-name-part> <tp:taxon-name-part taxon-name-part-type="species">xerosilva</tp:taxon-name-part></tp:taxon-name></italic> (<ext-link xmlns:xlink="http://www.w3.org/1999/xlink" ext-link-type="uri" xlink:href="http://data.antweb.org/specimen/CASENT0157254" xlink:type="simple">CASENT0157254</ext-link>) <bold>B</bold> <italic><tp:taxon-name><tp:taxon-name-part taxon-name-part-type="genus">Prionopelta</tp:taxon-name-part> <tp:taxon-name-part taxon-name-part-type="species">vampira</tp:taxon-name-part></tp:taxon-name></italic> (<ext-link xmlns:xlink="http://www.w3.org/1999/xlink" ext-link-type="uri" xlink:href="http://data.antweb.org/specimen/CASENT0461978" xlink:type="simple">CASENT0461978</ext-link>) <bold>C</bold> <italic><tp:taxon-name><tp:taxon-name-part taxon-name-part-type="genus">Prionopelta</tp:taxon-name-part> <tp:taxon-name-part taxon-name-part-type="species">descarpentriesi</tp:taxon-name-part></tp:taxon-name></italic> “morphotype-A” (<ext-link xmlns:xlink="http://www.w3.org/1999/xlink" ext-link-type="uri" xlink:href="http://data.antweb.org/specimen/CASENT0034837" xlink:type="simple">CASENT0034837</ext-link>) <bold>D</bold> <italic><tp:taxon-name><tp:taxon-name-part taxon-name-part-type="genus">Prionopelta</tp:taxon-name-part> <tp:taxon-name-part taxon-name-part-type="species">descarpentriesi</tp:taxon-name-part></tp:taxon-name></italic> “morphotype-C” (<ext-link xmlns:xlink="http://www.w3.org/1999/xlink" ext-link-type="uri" xlink:href="http://data.antweb.org/specimen/CASENT0191895" xlink:type="simple">CASENT0191895</ext-link>).</p></caption><graphic xmlns:xlink="http://www.w3.org/1999/xlink" xlink:href="zookeys-507-115-g001.jpg" position="float" orientation="portrait" xlink:type="simple" id="oo_44957.jpg"/></fig><fig id="F3" position="float" orientation="portrait"><label>Figure 3.</label><caption><p>Head in full-face view. <bold>A</bold> <italic><tp:taxon-name><tp:taxon-name-part taxon-name-part-type="genus">Prionopelta</tp:taxon-name-part> <tp:taxon-name-part taxon-name-part-type="species">subtilis</tp:taxon-name-part></tp:taxon-name></italic> (<ext-link xmlns:xlink="http://www.w3.org/1999/xlink" ext-link-type="uri" xlink:href="http://data.antweb.org/specimen/CASENT0033641" xlink:type="simple">CASENT0033641</ext-link>) <bold>B</bold> <italic><tp:taxon-name><tp:taxon-name-part taxon-name-part-type="genus">Prionopelta</tp:taxon-name-part> <tp:taxon-name-part taxon-name-part-type="species">subtilis</tp:taxon-name-part></tp:taxon-name></italic> (<ext-link xmlns:xlink="http://www.w3.org/1999/xlink" ext-link-type="uri" xlink:href="http://data.antweb.org/specimen/CASENT0151601" xlink:type="simple">CASENT0151601</ext-link>) specimen rotated to demonstrate raised coronal suture <bold>C</bold> <italic><tp:taxon-name><tp:taxon-name-part taxon-name-part-type="genus">Prionopelta</tp:taxon-name-part> <tp:taxon-name-part taxon-name-part-type="species">seychelles</tp:taxon-name-part></tp:taxon-name></italic> (<ext-link xmlns:xlink="http://www.w3.org/1999/xlink" ext-link-type="uri" xlink:href="http://data.antweb.org/specimen/CASENT0161311" xlink:type="simple">CASENT0161311</ext-link>) <bold>D</bold> <italic><tp:taxon-name><tp:taxon-name-part taxon-name-part-type="genus">Prionopelta</tp:taxon-name-part> <tp:taxon-name-part taxon-name-part-type="species">descarpentriesi</tp:taxon-name-part></tp:taxon-name></italic> “morphotype-C” (<ext-link xmlns:xlink="http://www.w3.org/1999/xlink" ext-link-type="uri" xlink:href="http://data.antweb.org/specimen/CASENT0191895" xlink:type="simple">CASENT0191895</ext-link>).</p></caption><graphic xmlns:xlink="http://www.w3.org/1999/xlink" xlink:href="zookeys-507-115-g003.jpg" position="float" orientation="portrait" xlink:type="simple" id="oo_44959.jpg"/></fig><fig id="F4" position="float" orientation="portrait"><label>Figure 4.</label><caption><p><bold>A, B, C</bold> Head in profile. <bold>A</bold> <italic><tp:taxon-name><tp:taxon-name-part taxon-name-part-type="genus">Prionopelta</tp:taxon-name-part> <tp:taxon-name-part taxon-name-part-type="species">talos</tp:taxon-name-part></tp:taxon-name></italic> (<ext-link xmlns:xlink="http://www.w3.org/1999/xlink" ext-link-type="uri" xlink:href="http://data.antweb.org/specimen/CASENT0339229" xlink:type="simple">CASENT0339229</ext-link>) <bold>B</bold> <italic><tp:taxon-name><tp:taxon-name-part taxon-name-part-type="genus">Prionopelta</tp:taxon-name-part> <tp:taxon-name-part taxon-name-part-type="species">descarpentriesi</tp:taxon-name-part></tp:taxon-name></italic> “morphotype-A” (<ext-link xmlns:xlink="http://www.w3.org/1999/xlink" ext-link-type="uri" xlink:href="http://data.antweb.org/specimen/CASENT0168970" xlink:type="simple">CASENT0168970</ext-link>) (photo: Michele Esposito 2014) <bold>C</bold> <italic><tp:taxon-name><tp:taxon-name-part taxon-name-part-type="genus">Prionopelta</tp:taxon-name-part> <tp:taxon-name-part taxon-name-part-type="species">descarpentriesi</tp:taxon-name-part></tp:taxon-name></italic> “morphotype-C” (<ext-link xmlns:xlink="http://www.w3.org/1999/xlink" ext-link-type="uri" xlink:href="http://data.antweb.org/specimen/CASENT0042668" xlink:type="simple">CASENT0042668</ext-link>) (photo: Michele Esposito 2014) <bold>D, E, F</bold> close-up of eye. <bold>D</bold> <italic><tp:taxon-name><tp:taxon-name-part taxon-name-part-type="genus">Prionopelta</tp:taxon-name-part> <tp:taxon-name-part taxon-name-part-type="species">talos</tp:taxon-name-part></tp:taxon-name></italic> (<ext-link xmlns:xlink="http://www.w3.org/1999/xlink" ext-link-type="uri" xlink:href="http://data.antweb.org/specimen/CASENT0339229" xlink:type="simple">CASENT0339229</ext-link>) <bold>E</bold> <italic><tp:taxon-name><tp:taxon-name-part taxon-name-part-type="genus">Prionopelta</tp:taxon-name-part> <tp:taxon-name-part taxon-name-part-type="species">descarpentriesi</tp:taxon-name-part></tp:taxon-name></italic> (<ext-link xmlns:xlink="http://www.w3.org/1999/xlink" ext-link-type="uri" xlink:href="http://data.antweb.org/specimen/CASENT0168970" xlink:type="simple">CASENT0168970</ext-link>) (Michele Esposito 2014) <bold>F</bold> <italic><tp:taxon-name><tp:taxon-name-part taxon-name-part-type="genus">Prionopelta</tp:taxon-name-part> <tp:taxon-name-part taxon-name-part-type="species">descarpentriesi</tp:taxon-name-part></tp:taxon-name></italic> (<ext-link xmlns:xlink="http://www.w3.org/1999/xlink" ext-link-type="uri" xlink:href="http://data.antweb.org/specimen/CASENT0042668" xlink:type="simple">CASENT0042668</ext-link>) (Michele Esposito 2014).</p></caption><graphic xmlns:xlink="http://www.w3.org/1999/xlink" xlink:href="zookeys-507-115-g004.jpg" position="float" orientation="portrait" xlink:type="simple" id="oo_44960.jpg"/></fig><fig id="F5" position="float" orientation="portrait"><label>Figure 5.</label><caption><p><italic><tp:taxon-name><tp:taxon-name-part taxon-name-part-type="genus">Prionopelta</tp:taxon-name-part> <tp:taxon-name-part taxon-name-part-type="species">descarpentriesi</tp:taxon-name-part></tp:taxon-name></italic> lectotype worker (<ext-link xmlns:xlink="http://www.w3.org/1999/xlink" ext-link-type="uri" xlink:href="http://data.antweb.org/specimen/CASENT0101547" xlink:type="simple">CASENT0101547</ext-link>). <bold>A</bold> Head in full-face view <bold>B</bold> Body in profile <bold>C</bold> Body in dorsal view.</p></caption><graphic xmlns:xlink="http://www.w3.org/1999/xlink" xlink:href="zookeys-507-115-g005.jpg" position="float" orientation="portrait" xlink:type="simple" id="oo_44961.jpg"/></fig><fig id="F13" position="float" orientation="portrait"><label>Figure 13.</label><caption><p>Geographic distributions for Malagasy <italic><tp:taxon-name><tp:taxon-name-part taxon-name-part-type="genus">Prionopelta</tp:taxon-name-part></tp:taxon-name></italic>. White diamonds represent type localities whereas dark circles represent non-type localities. Type locality for <italic><tp:taxon-name><tp:taxon-name-part taxon-name-part-type="genus">Prionopelta</tp:taxon-name-part> <tp:taxon-name-part taxon-name-part-type="species">descarpentriesi</tp:taxon-name-part></tp:taxon-name></italic> is unknown. <italic><tp:taxon-name><tp:taxon-name-part taxon-name-part-type="genus">Prionopelta</tp:taxon-name-part> <tp:taxon-name-part taxon-name-part-type="species">seychelles</tp:taxon-name-part></tp:taxon-name></italic>, known only from Seychelles, is not pictured here.</p></caption><graphic xmlns:xlink="http://www.w3.org/1999/xlink" xlink:href="zookeys-507-115-g013.jpg" position="float" orientation="portrait" xlink:type="simple" id="oo_44969.jpg"/></fig><fig id="F14" position="float" orientation="portrait"><label>Figure 14.</label><caption><p>Geographic distributions for morphotypes of <italic><tp:taxon-name><tp:taxon-name-part taxon-name-part-type="genus">Prionopelta</tp:taxon-name-part> <tp:taxon-name-part taxon-name-part-type="species">descarpentriesi</tp:taxon-name-part></tp:taxon-name></italic>.</p></caption><graphic xmlns:xlink="http://www.w3.org/1999/xlink" xlink:href="zookeys-507-115-g014.jpg" position="float" orientation="portrait" xlink:type="simple" id="oo_44970.jpg"/></fig></tp:treatment-sec><ref-list><ref id="B6"><mixed-citation xmlns:xlink="http://www.w3.org/1999/xlink" xlink:type="simple"><person-group><name name-style="western"><surname>Jeannel</surname><given-names>R</given-names></name></person-group> (<year>1951</year>) <article-title>Revision des <tp:taxon-name><tp:taxon-name-part taxon-name-part-type="tribe">Anchomenini</tp:taxon-name-part></tp:taxon-name> de la région malgache (Col. Pterostichidœ).</article-title> <source>Mémoires de l’Institut Scientifique de Madagascar</source>, <series>Série A</series>, <volume>5</volume>: <fpage>285</fpage>–<lpage>351</lpage>.</mixed-citation></ref><ref id="B1"><mixed-citation xmlns:xlink="http://www.w3.org/1999/xlink" xlink:type="simple"><person-group><name name-style="western"><surname>Anonymous</surname></name></person-group> (<year>1970</year>) <source>Nouvelles données scientifiques sur le massif du Tsaratanana (Madagascar): résultats de la mission concertée de novembre 1966.</source> <publisher-name>Armée française-ORSTOM</publisher-name>, <source>Mémoire Orstom n°37</source>, <publisher-loc>Paris</publisher-loc>, <lpage>251</lpage>.</mixed-citation></ref></ref-list></tp:taxon-treatment>
