# Supplementary material for: Taxonomic revision of the genus Prionopelta (Hymenoptera, Formicidae) in the Malagasy region
Source: Zookeys. 2015 Jun 9;(507):115–50. doi: 10.3897/zookeys.507.9303 (PMC4490221; doi:10.3897/zookeys.507.9303)
Supplement: XML Treatment for Prionopelta laurae [file zookeys.507.9303-treatment2.xml]

<!DOCTYPE tp:taxon-treatment
  PUBLIC "-//TaxonX//DTD Taxonomic Treatment Publishing DTD v0 20100105//EN" "tax-treatment-NSO.dtd">
<tp:taxon-treatment xmlns:tp="http://www.plazi.org/taxpub"><tp:treatment-meta><kwd-group><label>Taxon classification</label><kwd><named-content content-type="kingdom">Plantae</named-content></kwd><kwd><named-content content-type="order">Hymenoptera</named-content></kwd><kwd><named-content content-type="family">Formicidae</named-content></kwd></kwd-group><mixed-citation publication-type="journal"><person-group><name><surname>Overson</surname><given-names>Rick</given-names></name><name><surname>Fisher</surname><given-names>Brian L.</given-names></name></person-group><article-title>Taxonomic revision of the genus <italic><tp:taxon-name><tp:taxon-name-part taxon-name-part-type="genus">Prionopelta</tp:taxon-name-part></tp:taxon-name></italic> (<tp:taxon-name><tp:taxon-name-part taxon-name-part-type="order">Hymenoptera</tp:taxon-name-part></tp:taxon-name>, <tp:taxon-name><tp:taxon-name-part taxon-name-part-type="family">Formicidae</tp:taxon-name-part></tp:taxon-name>) in the Malagasy region</article-title><source>Zookeys</source><day>9</day><month>6</month><year>2015</year><volume>2015</volume><issue>507</issue><fpage>115</fpage><lpage>150</lpage><pub-id pub-id-type="doi">10.3897/zookeys.507.9303</pub-id></mixed-citation></tp:treatment-meta><tp:nomenclature><tp:taxon-name>
                        <tp:taxon-name-part taxon-name-part-type="genus">Prionopelta</tp:taxon-name-part>
                        <tp:taxon-name-part taxon-name-part-type="species">laurae</tp:taxon-name-part>
                        <object-id xmlns:xlink="http://www.w3.org/1999/xlink" content-type="zoobank" xlink:type="simple">http://zoobank.org/7FC54F7E-4F21-4714-A6C1-D4F6757A7999</object-id>
                    </tp:taxon-name><tp:taxon-authority>Overson &amp; Fisher</tp:taxon-authority><tp:taxon-status xmlns:xlink="http://www.w3.org/1999/xlink" xlink:type="simple">sp. n.</tp:taxon-status><xref ref-type="fig" rid="F7">Fig. 7</xref><!--PageBreak--><!--PageBreak--></tp:nomenclature><tp:treatment-sec sec-type="Type material"><title>Type material.</title><p><bold>Holotype</bold>, pinned worker, MADAGASCAR, Antsiranana, Parc National de Marojejy, Manantenina River, 28.0 km 38° NE Andapa, 8.2 km 333° NNW Manantenina, <named-content xmlns:xlink="http://www.w3.org/1999/xlink" content-type="dwc:verbatimCoordinates" xlink:type="simple">14.43667°S, 49.775°E</named-content>, 450 m, rainforest, sifted litter (leaf mold, rotten wood), collection code: BLF08722, 12.xi.2003 (<italic>B.L. Fisher et al.</italic>) (CASC: <ext-link xmlns:xlink="http://www.w3.org/1999/xlink" ext-link-type="uri" xlink:href="http://data.antweb.org/specimen/CASENT0046149" xlink:type="simple">CASENT0046149</ext-link>). <bold>Paratypes</bold>, nine pinned workers with same data as holotype (BMNH: <ext-link xmlns:xlink="http://www.w3.org/1999/xlink" ext-link-type="uri" xlink:href="http://data.antweb.org/specimen/CASENT0046153" xlink:type="simple">CASENT0046153</ext-link>; CASC: <ext-link xmlns:xlink="http://www.w3.org/1999/xlink" ext-link-type="uri" xlink:href="http://data.antweb.org/specimen/CASENT0046141" xlink:type="simple">CASENT0046141</ext-link>; <ext-link xmlns:xlink="http://www.w3.org/1999/xlink" ext-link-type="uri" xlink:href="http://data.antweb.org/specimen/CASENT0046142" xlink:type="simple">CASENT0046142</ext-link>; <ext-link xmlns:xlink="http://www.w3.org/1999/xlink" ext-link-type="uri" xlink:href="http://data.antweb.org/specimen/CASENT0046143" xlink:type="simple">CASENT0046143</ext-link>; <ext-link xmlns:xlink="http://www.w3.org/1999/xlink" ext-link-type="uri" xlink:href="http://data.antweb.org/specimen/CASENT0046147" xlink:type="simple">CASENT0046147</ext-link>; <ext-link xmlns:xlink="http://www.w3.org/1999/xlink" ext-link-type="uri" xlink:href="http://data.antweb.org/specimen/CASENT0046151" xlink:type="simple">CASENT0046151</ext-link>; MCZC: <ext-link xmlns:xlink="http://www.w3.org/1999/xlink" ext-link-type="uri" xlink:href="http://data.antweb.org/specimen/CASENT0046150" xlink:type="simple">CASENT0046150</ext-link>; MHNG: <ext-link xmlns:xlink="http://www.w3.org/1999/xlink" ext-link-type="uri" xlink:href="http://data.antweb.org/specimen/CASENT0046140" xlink:type="simple">CASENT0046140</ext-link>; NHMB: <ext-link xmlns:xlink="http://www.w3.org/1999/xlink" ext-link-type="uri" xlink:href="http://data.antweb.org/specimen/CASENT0046148" xlink:type="simple">CASENT0046148</ext-link>).</p></tp:treatment-sec><tp:treatment-sec sec-type="Diagnosis"><title>Diagnosis.</title><p><italic><tp:taxon-name><tp:taxon-name-part taxon-name-part-type="genus">Prionopelta</tp:taxon-name-part> <tp:taxon-name-part taxon-name-part-type="species">laurae</tp:taxon-name-part></tp:taxon-name></italic> is the only Malagasy <italic><tp:taxon-name><tp:taxon-name-part taxon-name-part-type="genus">Prionopelta</tp:taxon-name-part></tp:taxon-name></italic> with workers that possess nine antennal segments (all others possess twelve). Additionally, it is the smallest of all the Malagasy species with HL &lt; 0.4 mm and HW &lt; 0.3 mm (HL and HW of all other species is greater than 0.4 mm and 0.3 mm respectively).</p></tp:treatment-sec><tp:treatment-sec sec-type="Worker measurements"><title>Worker measurements</title><p><bold>(N=16).</bold> HL 0.33–0.38 (0.35); HW 0.24–0.27 (0.26); SL 0.16–0.18 (0.17); WL 0.34–0.4 (0.38); PetL 0.09–0.11 (0.1); PetW 0.13–0.15 (0.14); T1W 0.19–0.23 (0.21); CI 67.55–75.64 (72.71); PI 120.18–152.75 (135.44); SI 61.62–69.05 (65.06).</p></tp:treatment-sec><tp:treatment-sec sec-type="Worker description"><title>Worker description.</title><p>Head much longer than wide with lowest cephalic index on average of all Malagasy <italic><tp:taxon-name><tp:taxon-name-part taxon-name-part-type="genus">Prionopelta</tp:taxon-name-part></tp:taxon-name></italic> (mean CI 72.71); posterior head margin straight in full-face view; cephalic foveae small and very dense, with no space for additional cephalic foveae present; median cephalic band devoid of foveae is long and thin and appears slightly swollen or raised above the surrounding integument, forming a scarlike suture; apical tooth of the mandible over four times the length of third tooth in full-face view; nine antennal segments; eye greatly reduced, appearing as a tiny, dark gray patch; majority of marks on pronotum are densely spaced, tiny punctures; mesonotum and propodeum consisting of tiny shallow foveae; metanotal groove visible dorsally; smallest of the <italic><tp:taxon-name><tp:taxon-name-part taxon-name-part-type="genus">Prionopelta</tp:taxon-name-part></tp:taxon-name></italic> from Malagasy region; body distinctly pale yellow in color.</p></tp:treatment-sec><tp:treatment-sec sec-type="Etymology"><title>Etymology.</title><p>The name of this species is a patronym dedicated to Laura D. Steger for her continual support during the course of this work and her either completely genuine—or expertly feigned—enthusiasm for being endlessly bombarded by information about ants.</p><!--PageBreak--><!--PageBreak--></tp:treatment-sec><tp:treatment-sec sec-type="Distribution and ecology"><title>Distribution and ecology.</title><p>This species has been collected in leaf litter primarily in rainforest with some collections from littoral rainforest and one in tropical dry rainforest, at elevations between 10–600 meters. Its range is restricted to eastern Madagascar and is seemingly disjunct, with most individuals collected from the northeast and only two locales known from the southeast near the coast. No individuals have been collected between Sahafina Forest in the north and Mahabo forest in the south, a distance of 500 km (Fig. <xref ref-type="fig" rid="F13">13</xref>). The current range of <italic><tp:taxon-name><tp:taxon-name-part taxon-name-part-type="genus">Prionopelta</tp:taxon-name-part> <tp:taxon-name-part taxon-name-part-type="species">laurae</tp:taxon-name-part></tp:taxon-name></italic> is such that it may once have been distributed along the entire eastern coast of Madagascar.</p></tp:treatment-sec><tp:treatment-sec sec-type="Taxonomic notes"><title>Taxonomic notes.</title><p>This species of <italic><tp:taxon-name><tp:taxon-name-part taxon-name-part-type="genus">Prionopelta</tp:taxon-name-part></tp:taxon-name></italic> is unmistakable as it is the only Malagasy species with nine antennal segments. It is also the smallest known species of Malagasy <italic><tp:taxon-name><tp:taxon-name-part taxon-name-part-type="genus">Prionopelta</tp:taxon-name-part></tp:taxon-name></italic> and is a distinct pale yellow color, which is much lighter than the fully-sclerotized workers of any other Malagasy species.</p><fig id="F7" position="float" orientation="portrait"><label>Figure 7.</label><caption><p><italic><tp:taxon-name><tp:taxon-name-part taxon-name-part-type="genus">Prionopelta</tp:taxon-name-part> <tp:taxon-name-part taxon-name-part-type="species">laurae</tp:taxon-name-part></tp:taxon-name></italic> paratype worker (<ext-link xmlns:xlink="http://www.w3.org/1999/xlink" ext-link-type="uri" xlink:href="http://data.antweb.org/specimen/CASENT0046151" xlink:type="simple">CASENT0046151</ext-link>). <bold>A</bold> Head in full-face view <bold>B</bold> Body in profile <bold>C</bold> Body in dorsal view.</p></caption><graphic xmlns:xlink="http://www.w3.org/1999/xlink" xlink:href="zookeys-507-115-g007.jpg" position="float" orientation="portrait" xlink:type="simple" id="oo_44963.jpg"/></fig></tp:treatment-sec><tp:treatment-sec sec-type="Non-type material"><title>Non-type material.</title><p>MADAGASCAR: Antsiranana, Ambondrobe, 41.1 km 175° Vohemar, <named-content xmlns:xlink="http://www.w3.org/1999/xlink" content-type="dwc:verbatimCoordinates" xlink:type="simple">13.7153°S, 50.1017°E</named-content>, 10 m, littoral rainforest, 29.xi.2004 (<italic>B.L.Fisher</italic>); Antsiranana, Forêt Ambanitaza, 26.1 km 347° Antalaha, <named-content xmlns:xlink="http://www.w3.org/1999/xlink" content-type="dwc:verbatimCoordinates" xlink:type="simple">14.6793°S, 50.1837°E</named-content>, 240 m, rainforest, 26.xi.2004 (<italic>B.L.Fisher</italic>); Antsiranana, Forêt de Binara, 7.5 km 230° SW Daraina, <named-content xmlns:xlink="http://www.w3.org/1999/xlink" content-type="dwc:verbatimCoordinates" xlink:type="simple">13.255°S, 49.6167°E</named-content>, 375 m, tropical dry forest, 1.xii.2003 (<italic>B.L.Fisher</italic>); Fianarantsoa, Réserve Forestière d’Agnalazaha, Mahabo, 42.9 km 215° Farafangana, <named-content xmlns:xlink="http://www.w3.org/1999/xlink" content-type="dwc:verbatimCoordinates" xlink:type="simple">23.1938°S, 47.723°E</named-content>, 20 m, littoral rainforest, 19.iv.2006 (<italic>B.L. Fisher et al.</italic>); Toamasina, 19 km ESE Maroantsetra, <named-content xmlns:xlink="http://www.w3.org/1999/xlink" content-type="dwc:verbatimCoordinates" xlink:type="simple">15.4833°S, 49.9°E</named-content>, 350 m, rainforest, 22.iv.1989 (<italic>P. S. Ward</italic>); Toamasina, Montagne d’Akirindro 7.6 km 341° NNW Ambinanitelo, <named-content xmlns:xlink="http://www.w3.org/1999/xlink" content-type="dwc:verbatimCoordinates" xlink:type="simple">15.2883°S, 49.5483°E</named-content>, 600 m, rainforest, 17.iii.2003 (<italic>Fisher, Griswold et al.</italic>); Toamasina, Nosy Mangabe, <named-content xmlns:xlink="http://www.w3.org/1999/xlink" content-type="dwc:verbatimCoordinates" xlink:type="simple">15.5°S, 49.7667°E</named-content>, 300 m, rainforest, 18.iv.1989 (<italic>P. S. Ward</italic>); Toamasina, Parc National Mananara-Nord, 7.1 km 261° Antanambe, <named-content xmlns:xlink="http://www.w3.org/1999/xlink" content-type="dwc:verbatimCoordinates" xlink:type="simple">16.455°S, 49.7875°E</named-content>, 225 m, rainforest, 14.xi.2005 (<italic>B.L.Fisher et al.</italic>); Toamasina, Reserve Betampona, Camp Rendrirendry 34.1 km 332° Toamasina, <named-content xmlns:xlink="http://www.w3.org/1999/xlink" content-type="dwc:verbatimCoordinates" xlink:type="simple">17.924°S, 49.1997°E</named-content>, 390 m, rainforest, 28.xi.2005 (<italic>B.L.Fisher et al.</italic>); Toamasina, Reserve Betampona, Camp Vohitsivalana, 37.1 km 338° Toamasina, <named-content xmlns:xlink="http://www.w3.org/1999/xlink" content-type="dwc:verbatimCoordinates" xlink:type="simple">17.8867°S, 49.2025°E</named-content>, 520 m, rainforest, 1.xii.2005 (<italic>B.L.Fisher et al.</italic>); Toamasina, Réserve Spéciale Ambatovaky, Sandrangato river, <named-content xmlns:xlink="http://www.w3.org/1999/xlink" content-type="dwc:verbatimCoordinates" xlink:type="simple">16.7727°S, 49.2655°E</named-content>, 450 m, rainforest, 20.ii.2010 (<italic>B.L.Fisher et al.</italic>); Toamasina, Réserve Spéciale Ambatovaky, Sandrangato river, <named-content xmlns:xlink="http://www.w3.org/1999/xlink" content-type="dwc:verbatimCoordinates" xlink:type="simple">16.8175°S, 49.295°E</named-content>, 360 m, rainforest, 25.ii.2010 (<italic>B.L.Fisher et al.</italic>); Toamasina, Sahafina forest 11.4 km W Brickaville, <named-content xmlns:xlink="http://www.w3.org/1999/xlink" content-type="dwc:verbatimCoordinates" xlink:type="simple">18.8145°S, 48.962°E</named-content>, 140 m, rainforest, 13.xii.2007 (<italic>B.L.Fisher et al.</italic>); Toliara, 2.7 km WNW 302° Ste. Luce, <named-content xmlns:xlink="http://www.w3.org/1999/xlink" content-type="dwc:verbatimCoordinates" xlink:type="simple">24.7717°S, 47.1717°E</named-content>, 20 m, littoral rainforest, 9.xii.1998 (<italic>B.L.Fisher, J.-Baptiste</italic>).</p></tp:treatment-sec><tp:treatment-sec><!--Section generated to contain objects referenced in tp:taxon-treatment.--><fig id="F13" position="float" orientation="portrait"><label>Figure 13.</label><caption><p>Geographic distributions for Malagasy <italic><tp:taxon-name><tp:taxon-name-part taxon-name-part-type="genus">Prionopelta</tp:taxon-name-part></tp:taxon-name></italic>. White diamonds represent type localities whereas dark circles represent non-type localities. Type locality for <italic><tp:taxon-name><tp:taxon-name-part taxon-name-part-type="genus">Prionopelta</tp:taxon-name-part> <tp:taxon-name-part taxon-name-part-type="species">descarpentriesi</tp:taxon-name-part></tp:taxon-name></italic> is unknown. <italic><tp:taxon-name><tp:taxon-name-part taxon-name-part-type="genus">Prionopelta</tp:taxon-name-part> <tp:taxon-name-part taxon-name-part-type="species">seychelles</tp:taxon-name-part></tp:taxon-name></italic>, known only from Seychelles, is not pictured here.</p></caption><graphic xmlns:xlink="http://www.w3.org/1999/xlink" xlink:href="zookeys-507-115-g013.jpg" position="float" orientation="portrait" xlink:type="simple" id="oo_44969.jpg"/></fig></tp:treatment-sec></tp:taxon-treatment>
