# Supplementary material for: Taxonomic revision of the genus Prionopelta (Hymenoptera, Formicidae) in the Malagasy region
Source: Zookeys. 2015 Jun 9;(507):115–50. doi: 10.3897/zookeys.507.9303 (PMC4490221; doi:10.3897/zookeys.507.9303)
Supplement: XML Treatment for Prionopelta seychelles [file zookeys.507.9303-treatment3.xml]

<!DOCTYPE tp:taxon-treatment
  PUBLIC "-//TaxonX//DTD Taxonomic Treatment Publishing DTD v0 20100105//EN" "tax-treatment-NSO.dtd">
<tp:taxon-treatment xmlns:tp="http://www.plazi.org/taxpub"><tp:treatment-meta><kwd-group><label>Taxon classification</label><kwd><named-content content-type="kingdom">Plantae</named-content></kwd><kwd><named-content content-type="order">Hymenoptera</named-content></kwd><kwd><named-content content-type="family">Formicidae</named-content></kwd></kwd-group><mixed-citation publication-type="journal"><person-group><name><surname>Overson</surname><given-names>Rick</given-names></name><name><surname>Fisher</surname><given-names>Brian L.</given-names></name></person-group><article-title>Taxonomic revision of the genus <italic><tp:taxon-name><tp:taxon-name-part taxon-name-part-type="genus">Prionopelta</tp:taxon-name-part></tp:taxon-name></italic> (<tp:taxon-name><tp:taxon-name-part taxon-name-part-type="order">Hymenoptera</tp:taxon-name-part></tp:taxon-name>, <tp:taxon-name><tp:taxon-name-part taxon-name-part-type="family">Formicidae</tp:taxon-name-part></tp:taxon-name>) in the Malagasy region</article-title><source>Zookeys</source><day>9</day><month>6</month><year>2015</year><volume>2015</volume><issue>507</issue><fpage>115</fpage><lpage>150</lpage><pub-id pub-id-type="doi">10.3897/zookeys.507.9303</pub-id></mixed-citation></tp:treatment-meta><tp:nomenclature><tp:taxon-name>
                        <tp:taxon-name-part taxon-name-part-type="genus">Prionopelta</tp:taxon-name-part>
                        <tp:taxon-name-part taxon-name-part-type="species">seychelles</tp:taxon-name-part>
                        <object-id xmlns:xlink="http://www.w3.org/1999/xlink" content-type="zoobank" xlink:type="simple">http://zoobank.org/8DB94B93-AD69-4D75-B5A4-2561EC02622B</object-id>
                    </tp:taxon-name><tp:taxon-authority>Overson &amp; Fisher</tp:taxon-authority><tp:taxon-status xmlns:xlink="http://www.w3.org/1999/xlink" xlink:type="simple">sp. n.</tp:taxon-status><xref ref-type="fig" rid="F3">Figs 3C</xref><xref ref-type="fig" rid="F8">, 8</xref></tp:nomenclature><tp:treatment-sec sec-type="Type material"><title>Type material.</title><p><bold>Holotype</bold>, pinned worker, SEYCHELLES, Silhouette Island, ridge from Mont Corgat to Mont Cocos Marrons, <named-content xmlns:xlink="http://www.w3.org/1999/xlink" content-type="dwc:verbatimCoordinates" xlink:type="simple">4.50126°S, 55.23985°E</named-content>, 455 m, forest, sifted litter (leaf mold, rotten wood), collection code BLF23364, 24.ii.2010 (<italic>B.L. Fisher et al.</italic>) (CASC: <ext-link xmlns:xlink="http://www.w3.org/1999/xlink" ext-link-type="uri" xlink:href="http://data.antweb.org/specimen/CASENT0161311" xlink:type="simple">CASENT0161311</ext-link>). <bold>Paratypes</bold>, eight pinned workers with same data as holotype (BMNH: <ext-link xmlns:xlink="http://www.w3.org/1999/xlink" ext-link-type="uri" xlink:href="http://data.antweb.org/specimen/CASENT0161314" xlink:type="simple">CASENT0161314</ext-link>; CASC: <ext-link xmlns:xlink="http://www.w3.org/1999/xlink" ext-link-type="uri" xlink:href="http://data.antweb.org/specimen/CASENT0161310" xlink:type="simple">CASENT0161310</ext-link>; <ext-link xmlns:xlink="http://www.w3.org/1999/xlink" ext-link-type="uri" xlink:href="http://data.antweb.org/specimen/CASENT0161312" xlink:type="simple">CASENT0161312</ext-link>; <ext-link xmlns:xlink="http://www.w3.org/1999/xlink" ext-link-type="uri" xlink:href="http://data.antweb.org/specimen/CASENT0161313" xlink:type="simple">CASENT0161313</ext-link>; <ext-link xmlns:xlink="http://www.w3.org/1999/xlink" ext-link-type="uri" xlink:href="http://data.antweb.org/specimen/CASENT0161315" xlink:type="simple">CASENT0161315</ext-link>; <ext-link xmlns:xlink="http://www.w3.org/1999/xlink" ext-link-type="uri" xlink:href="http://data.antweb.org/specimen/CASENT0161316" xlink:type="simple">CASENT0161316</ext-link>; <ext-link xmlns:xlink="http://www.w3.org/1999/xlink" ext-link-type="uri" xlink:href="http://data.antweb.org/specimen/CASENT0161317" xlink:type="simple">CASENT0161317</ext-link>; <ext-link xmlns:xlink="http://www.w3.org/1999/xlink" ext-link-type="uri" xlink:href="http://data.antweb.org/specimen/CASENT0161319" xlink:type="simple">CASENT0161319</ext-link>).</p></tp:treatment-sec><tp:treatment-sec sec-type="Diagnosis"><title>Diagnosis.</title><p><italic><tp:taxon-name><tp:taxon-name-part taxon-name-part-type="genus">Prionopelta</tp:taxon-name-part> <tp:taxon-name-part taxon-name-part-type="species">seychelles</tp:taxon-name-part></tp:taxon-name></italic> is the only known species from Seychelles. It can be distinguished from all other Malagasy <italic><tp:taxon-name><tp:taxon-name-part taxon-name-part-type="genus">Prionopelta</tp:taxon-name-part></tp:taxon-name></italic> through the following characters: twelve antennal segments; densely arranged cephalic foveae with virtually no space for additional foveae and no shining integument visible between; pronotum consisting of shallow foveae much larger in diameter than those on the head with punctures between; median cephalic band which is devoid of foveae not swelling above the surrounding integument, and often characterized as being wider anteriorly and narrower posteriorly.</p></tp:treatment-sec><tp:treatment-sec sec-type="Worker measurements"><title>Worker measurements</title><p><bold>(N=15).</bold> HL 0.44–0.48 (0.46); HW 0.33–0.37 (0.35); SL 0.22–0.26 (0.24); WL 0.47–0.54 (0.5); PetL 0.13–0.17 (0.14); PetW 0.17–0.21 (0.18); T1W 0.29–0.31 (0.3); CI 73.63–80.41 (76.39); PI 106.92–144.44 (128.7); SI 64.56–73.43 (69.77).</p></tp:treatment-sec><tp:treatment-sec sec-type="Worker description"><title>Worker description.</title><p>Twelve antennal segments; posterior margin of the head weakly concave in full-face view; small cephalic foveae densely positioned so that no flat, shining integument is present between; median cephalic band which is devoid of foveae does not appear to swell above the surrounding integument, but rather appears as a smooth, shining surface which is widest anteriorly, narrowing posteriorly; apical tooth intermediate in length; pronotum with foveae which range from shallow to deep and are interspersed regularly with punctures; mesonotum and propodeum consisting of large, shallow foveae; metanotal groove strongly visible, and mesopropodeal suture visible to barely visible, but some depression always present; posterior propodeal edge viewed dorsally is straight or only very slightly concave; no protruding lamellae of the posterior propodeum.</p></tp:treatment-sec><tp:treatment-sec sec-type="Etymology"><title>Etymology.</title><p>This species is named after the Seychelles archipelago, to which it is endemic. The species epithet is a noun in apposition, and thus invariable.</p></tp:treatment-sec><tp:treatment-sec sec-type="Distribution and ecology"><title>Distribution and ecology.</title><p>This species is known only from Seychelles and is found between 15–660 meters of elevation on the islands of Mahé, Conception, Thérèse, Silhouette, Praslin, La Digue, Félicité Island, and the Little Sister island group. It does not appear to have strict habitat preferences as it has been collected in mixed forest, littoral forest, non-native forest, palm forest, and coastal scrub. <italic><tp:taxon-name><tp:taxon-name-part taxon-name-part-type="genus">Prionopelta</tp:taxon-name-part> <tp:taxon-name-part taxon-name-part-type="species">seychelles</tp:taxon-name-part></tp:taxon-name></italic> has also been collected from a diversity of microhabitats including from leaf litter, inside rotten logs, under rocks, under moss on live trees, and under root mats.</p></tp:treatment-sec><tp:treatment-sec sec-type="Taxonomic notes"><title>Taxonomic notes.</title><p><italic><tp:taxon-name><tp:taxon-name-part taxon-name-part-type="genus">Prionopelta</tp:taxon-name-part> <tp:taxon-name-part taxon-name-part-type="species">seychelles</tp:taxon-name-part></tp:taxon-name></italic> is most likely to be confused with <italic><tp:taxon-name><tp:taxon-name-part taxon-name-part-type="genus">Prionopelta</tp:taxon-name-part> <tp:taxon-name-part taxon-name-part-type="species">subtilis</tp:taxon-name-part></tp:taxon-name></italic>, as both have very small cephalic foveae that are densely arranged on the head. However, the two species are not sympatric, as <italic><tp:taxon-name><tp:taxon-name-part taxon-name-part-type="genus">Prionopelta</tp:taxon-name-part> <tp:taxon-name-part taxon-name-part-type="species">seychelles</tp:taxon-name-part></tp:taxon-name></italic> is known only from Seychelles, and <italic><tp:taxon-name><tp:taxon-name-part taxon-name-part-type="genus">Prionopelta</tp:taxon-name-part> <tp:taxon-name-part taxon-name-part-type="species">subtilis</tp:taxon-name-part></tp:taxon-name></italic> only from Madagascar. The median cephalic bands contrast markedly between these taxa, as that of <italic><tp:taxon-name><tp:taxon-name-part taxon-name-part-type="genus">Prionopelta</tp:taxon-name-part> <tp:taxon-name-part taxon-name-part-type="species">seychelles</tp:taxon-name-part></tp:taxon-name></italic> is wide anteriorly, often tapering posteriorly, with an interrupted border caused by aberrantly placed foveae which break up the margins which define the smooth shining area (Fig. <xref ref-type="fig" rid="F8">8A</xref>). That of <italic><tp:taxon-name><tp:taxon-name-part taxon-name-part-type="genus">Prionopelta</tp:taxon-name-part> <tp:taxon-name-part taxon-name-part-type="species">subtilis</tp:taxon-name-part></tp:taxon-name></italic>, on the other hand, is very thin throughout its length, with clearly defined borders which are swollen above the surrounding integument (Fig. <xref ref-type="fig" rid="F3">3A, B</xref>) On average, <italic><tp:taxon-name><tp:taxon-name-part taxon-name-part-type="genus">Prionopelta</tp:taxon-name-part> <tp:taxon-name-part taxon-name-part-type="species">subtilis</tp:taxon-name-part></tp:taxon-name></italic> also has a wider head than <italic><tp:taxon-name><tp:taxon-name-part taxon-name-part-type="genus">Prionopelta</tp:taxon-name-part> <tp:taxon-name-part taxon-name-part-type="species">seychelles</tp:taxon-name-part></tp:taxon-name></italic>: 0.39–0.45 (0.42) vs. 0.33–0.37 (0.35), respectively. Additionally, the cephalic foveae of <italic><tp:taxon-name><tp:taxon-name-part taxon-name-part-type="genus">Prionopelta</tp:taxon-name-part> <tp:taxon-name-part taxon-name-part-type="species">subtilis</tp:taxon-name-part></tp:taxon-name></italic> are smaller and the cephalic sculpture overall appears more delicate than that of <italic><tp:taxon-name><tp:taxon-name-part taxon-name-part-type="genus">Prionopelta</tp:taxon-name-part> <tp:taxon-name-part taxon-name-part-type="species">seychelles</tp:taxon-name-part></tp:taxon-name></italic>.</p><fig id="F8" position="float" orientation="portrait"><label>Figure 8.</label><caption><p><italic><tp:taxon-name><tp:taxon-name-part taxon-name-part-type="genus">Prionopelta</tp:taxon-name-part> <tp:taxon-name-part taxon-name-part-type="species">seychelles</tp:taxon-name-part></tp:taxon-name></italic> paratype worker (<ext-link xmlns:xlink="http://www.w3.org/1999/xlink" ext-link-type="uri" xlink:href="http://data.antweb.org/specimen/CASENT0161319" xlink:type="simple">CASENT0161319</ext-link>). <bold>A</bold> Head in full-face view <bold>B</bold> Body in profile <bold>C</bold> Body in dorsal view.</p></caption><graphic xmlns:xlink="http://www.w3.org/1999/xlink" xlink:href="zookeys-507-115-g008.jpg" position="float" orientation="portrait" xlink:type="simple" id="oo_44964.jpg"/></fig></tp:treatment-sec><tp:treatment-sec sec-type="Non-type material"><title>Non-type material.</title><p>SEYCHELLES: Conception Island, <named-content xmlns:xlink="http://www.w3.org/1999/xlink" content-type="dwc:verbatimCoordinates" xlink:type="simple">4.6631°S, 55.3682°E</named-content>, 65 m, mixed forest, 12.ii.2010 (<italic>B.L.Fisher et al.</italic>); Félicité Island, <named-content xmlns:xlink="http://www.w3.org/1999/xlink" content-type="dwc:verbatimCoordinates" xlink:type="simple">4.3258°S, 55.8698°E</named-content>, 120 m, forest, 1.ii.2010 (<italic>B.L.Fisher et al.</italic>); La Digue Island, <named-content xmlns:xlink="http://www.w3.org/1999/xlink" content-type="dwc:verbatimCoordinates" xlink:type="simple">4.3561°S, 55.8433°E</named-content>, 300 m, forest, 31.i.2010 (<italic>B.L.Fisher et al.</italic>); La Digue Island, Veuve Réserve, <named-content xmlns:xlink="http://www.w3.org/1999/xlink" content-type="dwc:verbatimCoordinates" xlink:type="simple">4.357°S, 55.8279°E</named-content>, 15 m, littoral forest, 2.ii.2010 (<italic>B.L.Fisher et al.</italic>); Mahé Island, Casse Dent, Morne Seychellois National Park, <named-content xmlns:xlink="http://www.w3.org/1999/xlink" content-type="dwc:verbatimCoordinates" xlink:type="simple">4.6528°S, 55.4374°E</named-content>, 465 m, mixed forest, 11.ii.2010 (<italic>B.L.Fisher et al.</italic>); Mahé Island, Morne Blanc, <named-content xmlns:xlink="http://www.w3.org/1999/xlink" content-type="dwc:verbatimCoordinates" xlink:type="simple">4.6574°S, 55.4333°E</named-content>, 660 m, mixed forest near glacis, 10.ii.2010 (<italic>B.L.Fisher et al.</italic>); Mare Aux Cochon, Mahé Island, 30.vii.2002 (<italic>J. Gerlach</italic>); Praslin Island, <named-content xmlns:xlink="http://www.w3.org/1999/xlink" content-type="dwc:verbatimCoordinates" xlink:type="simple">4.3546°S, 55.748°E</named-content>, 25 m, coastal scrub, 6.ii.2010 (<italic>B.L.Fisher et al.</italic>); Praslin Island, Praslin tower, <named-content xmlns:xlink="http://www.w3.org/1999/xlink" content-type="dwc:verbatimCoordinates" xlink:type="simple">4.3409°S, 55.7451°E</named-content>, 370 m, mixed forest, 3.ii.2010 (<italic>B.L.Fisher et al.</italic>); Praslin Island, Vallée de Mai, <named-content xmlns:xlink="http://www.w3.org/1999/xlink" content-type="dwc:verbatimCoordinates" xlink:type="simple">4.331°S, 55.7389°E</named-content>, 200 m, palm forest, 2.ii.2010 (<italic>B.L.Fisher et al.</italic>); Silhouette Island, above Jardin Marron on crest to Mont Plaisir and Pot à Eau, <named-content xmlns:xlink="http://www.w3.org/1999/xlink" content-type="dwc:verbatimCoordinates" xlink:type="simple">4.4867°S, 55.2341°E</named-content>, 520 m, forest, 20.i.2010 (<italic>B.L.Fisher et al.</italic>); Silhouette Island, Gratte Fesse, <named-content xmlns:xlink="http://www.w3.org/1999/xlink" content-type="dwc:verbatimCoordinates" xlink:type="simple">4.4917°S, 55.2389°E</named-content>, 450 m, forest, 6.iv.2009 (<italic>J. Gerlach</italic>); Silhouette Island, Jardin Marron, <named-content xmlns:xlink="http://www.w3.org/1999/xlink" content-type="dwc:verbatimCoordinates" xlink:type="simple">4.4864°S, 55.2363°E</named-content>, 395 m, non native forest, 27.i.2010 (<italic>B.L.Fisher et al.</italic>); Silhouette Island, Jardin Marron, <named-content xmlns:xlink="http://www.w3.org/1999/xlink" content-type="dwc:verbatimCoordinates" xlink:type="simple">4.4864°S, 55.2364°E</named-content>, 390 m, 24.iii.2009 (<italic>J. Gerlach</italic>); Silhouette Island, La Passe, <named-content xmlns:xlink="http://www.w3.org/1999/xlink" content-type="dwc:verbatimCoordinates" xlink:type="simple">4.4847°S, 55.2508°E</named-content>, 20 m, park/garden, 12.vii.2001 (<italic>J. Gerlach</italic>); Silhouette Island, on path to Anse Mondon, <named-content xmlns:xlink="http://www.w3.org/1999/xlink" content-type="dwc:verbatimCoordinates" xlink:type="simple">4.4689°S, 55.2294°E</named-content>, 255 m, forest, 23.i.2010 (<italic>B.L.Fisher et al.</italic>); Silhouette Island, on plateau toward Gratte Fesse, <named-content xmlns:xlink="http://www.w3.org/1999/xlink" content-type="dwc:verbatimCoordinates" xlink:type="simple">4.4879°S, 55.2342°E</named-content>, 490 m, forest, 22.i.2010 (<italic>B.L.Fisher et al.</italic>).</p></tp:treatment-sec><tp:treatment-sec><!--Section generated to contain objects referenced in tp:taxon-treatment.--><fig id="F3" position="float" orientation="portrait"><label>Figure 3.</label><caption><p>Head in full-face view. <bold>A</bold> <italic><tp:taxon-name><tp:taxon-name-part taxon-name-part-type="genus">Prionopelta</tp:taxon-name-part> <tp:taxon-name-part taxon-name-part-type="species">subtilis</tp:taxon-name-part></tp:taxon-name></italic> (<ext-link xmlns:xlink="http://www.w3.org/1999/xlink" ext-link-type="uri" xlink:href="http://data.antweb.org/specimen/CASENT0033641" xlink:type="simple">CASENT0033641</ext-link>) <bold>B</bold> <italic><tp:taxon-name><tp:taxon-name-part taxon-name-part-type="genus">Prionopelta</tp:taxon-name-part> <tp:taxon-name-part taxon-name-part-type="species">subtilis</tp:taxon-name-part></tp:taxon-name></italic> (<ext-link xmlns:xlink="http://www.w3.org/1999/xlink" ext-link-type="uri" xlink:href="http://data.antweb.org/specimen/CASENT0151601" xlink:type="simple">CASENT0151601</ext-link>) specimen rotated to demonstrate raised coronal suture <bold>C</bold> <italic><tp:taxon-name><tp:taxon-name-part taxon-name-part-type="genus">Prionopelta</tp:taxon-name-part> <tp:taxon-name-part taxon-name-part-type="species">seychelles</tp:taxon-name-part></tp:taxon-name></italic> (<ext-link xmlns:xlink="http://www.w3.org/1999/xlink" ext-link-type="uri" xlink:href="http://data.antweb.org/specimen/CASENT0161311" xlink:type="simple">CASENT0161311</ext-link>) <bold>D</bold> <italic><tp:taxon-name><tp:taxon-name-part taxon-name-part-type="genus">Prionopelta</tp:taxon-name-part> <tp:taxon-name-part taxon-name-part-type="species">descarpentriesi</tp:taxon-name-part></tp:taxon-name></italic> “morphotype-C” (<ext-link xmlns:xlink="http://www.w3.org/1999/xlink" ext-link-type="uri" xlink:href="http://data.antweb.org/specimen/CASENT0191895" xlink:type="simple">CASENT0191895</ext-link>).</p></caption><graphic xmlns:xlink="http://www.w3.org/1999/xlink" xlink:href="zookeys-507-115-g003.jpg" position="float" orientation="portrait" xlink:type="simple" id="oo_44959.jpg"/></fig></tp:treatment-sec></tp:taxon-treatment>
