# Supplementary material for: Taxonomic revision of the genus Prionopelta (Hymenoptera, Formicidae) in the Malagasy region
Source: Zookeys. 2015 Jun 9;(507):115–50. doi: 10.3897/zookeys.507.9303 (PMC4490221; doi:10.3897/zookeys.507.9303)
Supplement: XML Treatment for Prionopelta subtilis [file zookeys.507.9303-treatment4.xml]

<!DOCTYPE tp:taxon-treatment
  PUBLIC "-//TaxonX//DTD Taxonomic Treatment Publishing DTD v0 20100105//EN" "tax-treatment-NSO.dtd">
<tp:taxon-treatment xmlns:tp="http://www.plazi.org/taxpub"><tp:treatment-meta><kwd-group><label>Taxon classification</label><kwd><named-content content-type="kingdom">Plantae</named-content></kwd><kwd><named-content content-type="order">Hymenoptera</named-content></kwd><kwd><named-content content-type="family">Formicidae</named-content></kwd></kwd-group><mixed-citation publication-type="journal"><person-group><name><surname>Overson</surname><given-names>Rick</given-names></name><name><surname>Fisher</surname><given-names>Brian L.</given-names></name></person-group><article-title>Taxonomic revision of the genus <italic><tp:taxon-name><tp:taxon-name-part taxon-name-part-type="genus">Prionopelta</tp:taxon-name-part></tp:taxon-name></italic> (<tp:taxon-name><tp:taxon-name-part taxon-name-part-type="order">Hymenoptera</tp:taxon-name-part></tp:taxon-name>, <tp:taxon-name><tp:taxon-name-part taxon-name-part-type="family">Formicidae</tp:taxon-name-part></tp:taxon-name>) in the Malagasy region</article-title><source>Zookeys</source><day>9</day><month>6</month><year>2015</year><volume>2015</volume><issue>507</issue><fpage>115</fpage><lpage>150</lpage><pub-id pub-id-type="doi">10.3897/zookeys.507.9303</pub-id></mixed-citation></tp:treatment-meta><tp:nomenclature><tp:taxon-name>
                        <tp:taxon-name-part taxon-name-part-type="genus">Prionopelta</tp:taxon-name-part>
                        <tp:taxon-name-part taxon-name-part-type="species">subtilis</tp:taxon-name-part>
                        <object-id xmlns:xlink="http://www.w3.org/1999/xlink" content-type="zoobank" xlink:type="simple">http://zoobank.org/A5A3CDAC-71AF-48E1-914A-5086872539F0</object-id>
                    </tp:taxon-name><tp:taxon-authority>Overson &amp; Fisher</tp:taxon-authority><tp:taxon-status xmlns:xlink="http://www.w3.org/1999/xlink" xlink:type="simple">sp. n.</tp:taxon-status><xref ref-type="fig" rid="F3">Figs 3A, B</xref><xref ref-type="fig" rid="F9">, 9</xref><!--PageBreak--><!--PageBreak--><!--PageBreak--></tp:nomenclature><tp:treatment-sec sec-type="Type material"><title>Type material.</title><p><bold>Holotype</bold>, pinned worker, MADAGASCAR, Toamasina, Montagne d’Anjanaharibe, 18.0 km 21° NNE Ambinanitelo, <named-content xmlns:xlink="http://www.w3.org/1999/xlink" content-type="dwc:verbatimCoordinates" xlink:type="simple">15.18833°S, 49.615°E</named-content>, 470 m, rainforest, sifted litter (leaf mold, rotten wood), BLF08002, 8.iii.2003 (<italic>B.L. Fisher et al.</italic>) (CASC: <ext-link xmlns:xlink="http://www.w3.org/1999/xlink" ext-link-type="uri" xlink:href="http://data.antweb.org/specimen/CASENT0033641" xlink:type="simple">CASENT0033641</ext-link>). <bold>Paratypes</bold>, 23 pinned workers with same data as holotype (BMNH: <ext-link xmlns:xlink="http://www.w3.org/1999/xlink" ext-link-type="uri" xlink:href="http://data.antweb.org/specimen/CASENT0033585" xlink:type="simple">CASENT0033585</ext-link>; CASC: <ext-link xmlns:xlink="http://www.w3.org/1999/xlink" ext-link-type="uri" xlink:href="http://data.antweb.org/specimen/CASENT0033582" xlink:type="simple">CASENT0033582</ext-link>; <ext-link xmlns:xlink="http://www.w3.org/1999/xlink" ext-link-type="uri" xlink:href="http://data.antweb.org/specimen/CASENT0033586" xlink:type="simple">CASENT0033586</ext-link>; <ext-link xmlns:xlink="http://www.w3.org/1999/xlink" ext-link-type="uri" xlink:href="http://data.antweb.org/specimen/CASENT0033588" xlink:type="simple">CASENT0033588</ext-link>; <ext-link xmlns:xlink="http://www.w3.org/1999/xlink" ext-link-type="uri" xlink:href="http://data.antweb.org/specimen/CASENT0033590" xlink:type="simple">CASENT0033590</ext-link>; <ext-link xmlns:xlink="http://www.w3.org/1999/xlink" ext-link-type="uri" xlink:href="http://data.antweb.org/specimen/CASENT0033591" xlink:type="simple">CASENT0033591</ext-link>; <ext-link xmlns:xlink="http://www.w3.org/1999/xlink" ext-link-type="uri" xlink:href="http://data.antweb.org/specimen/CASENT0033596" xlink:type="simple">CASENT0033596</ext-link>; <ext-link xmlns:xlink="http://www.w3.org/1999/xlink" ext-link-type="uri" xlink:href="http://data.antweb.org/specimen/CASENT0033597" xlink:type="simple">CASENT0033597</ext-link>; <ext-link xmlns:xlink="http://www.w3.org/1999/xlink" ext-link-type="uri" xlink:href="http://data.antweb.org/specimen/CASENT0033598" xlink:type="simple">CASENT0033598</ext-link>; <ext-link xmlns:xlink="http://www.w3.org/1999/xlink" ext-link-type="uri" xlink:href="http://data.antweb.org/specimen/CASENT0033599" xlink:type="simple">CASENT0033599</ext-link>; <ext-link xmlns:xlink="http://www.w3.org/1999/xlink" ext-link-type="uri" xlink:href="http://data.antweb.org/specimen/CASENT0033600" xlink:type="simple">CASENT0033600</ext-link>; <ext-link xmlns:xlink="http://www.w3.org/1999/xlink" ext-link-type="uri" xlink:href="http://data.antweb.org/specimen/CASENT0033601" xlink:type="simple">CASENT0033601</ext-link>; <ext-link xmlns:xlink="http://www.w3.org/1999/xlink" ext-link-type="uri" xlink:href="http://data.antweb.org/specimen/CASENT0033603" xlink:type="simple">CASENT0033603</ext-link>; <ext-link xmlns:xlink="http://www.w3.org/1999/xlink" ext-link-type="uri" xlink:href="http://data.antweb.org/specimen/CASENT0033606" xlink:type="simple">CASENT0033606</ext-link>; <ext-link xmlns:xlink="http://www.w3.org/1999/xlink" ext-link-type="uri" xlink:href="http://data.antweb.org/specimen/CASENT0033610" xlink:type="simple">CASENT0033610</ext-link>; <ext-link xmlns:xlink="http://www.w3.org/1999/xlink" ext-link-type="uri" xlink:href="http://data.antweb.org/specimen/CASENT0033611" xlink:type="simple">CASENT0033611</ext-link>; <ext-link xmlns:xlink="http://www.w3.org/1999/xlink" ext-link-type="uri" xlink:href="http://data.antweb.org/specimen/CASENT0033613" xlink:type="simple">CASENT0033613</ext-link>; <ext-link xmlns:xlink="http://www.w3.org/1999/xlink" ext-link-type="uri" xlink:href="http://data.antweb.org/specimen/CASENT0033614" xlink:type="simple">CASENT0033614</ext-link>; <ext-link xmlns:xlink="http://www.w3.org/1999/xlink" ext-link-type="uri" xlink:href="http://data.antweb.org/specimen/CASENT0033615" xlink:type="simple">CASENT0033615</ext-link>; <ext-link xmlns:xlink="http://www.w3.org/1999/xlink" ext-link-type="uri" xlink:href="http://data.antweb.org/specimen/CASENT0033644" xlink:type="simple">CASENT0033644</ext-link>; MCZC: <ext-link xmlns:xlink="http://www.w3.org/1999/xlink" ext-link-type="uri" xlink:href="http://data.antweb.org/specimen/CASENT0033604" xlink:type="simple">CASENT0033604</ext-link>; MHNG: <ext-link xmlns:xlink="http://www.w3.org/1999/xlink" ext-link-type="uri" xlink:href="http://data.antweb.org/specimen/CASENT0033584" xlink:type="simple">CASENT0033584</ext-link>; NHMB: <ext-link xmlns:xlink="http://www.w3.org/1999/xlink" ext-link-type="uri" xlink:href="http://data.antweb.org/specimen/CASENT0033643" xlink:type="simple">CASENT0033643</ext-link>).</p><!--PageBreak--></tp:treatment-sec><tp:treatment-sec sec-type="Diagnosis"><title>Diagnosis.</title><p><italic><tp:taxon-name><tp:taxon-name-part taxon-name-part-type="genus">Prionopelta</tp:taxon-name-part> <tp:taxon-name-part taxon-name-part-type="species">subtilis</tp:taxon-name-part></tp:taxon-name></italic> can be recognized by the following combination of characters: twelve antennal segments; minute, densely placed cephalic foveae with raised margins where foveae touch so that the entire head is covered in a delicate mosaic of connected foveae with ridges between; well-defined, uniformly narrow, coronal suture that swells above the level of the surrounding integument; shallow foveae on the pronotum are much larger than those on the head, and more widely spaced, with tiny punctures between.</p></tp:treatment-sec><tp:treatment-sec sec-type="Worker measurements"><title>Worker measurements</title><p><bold>(N=20).</bold> HL 0.47–0.57 (0.52); HW 0.39–0.45 (0.42); SL 0.26–0.32 (0.29); WL 0.5–0.67 (0.58); PetL 0.14–0.18 (0.16); PetW 0.19–0.26 (0.22); T1W 0.31–0.4 (0.35); CI 76.55–86.41 (80.5); PI 126.32–150.69 (139.98); SI 61.34–71.39 (68.14).</p></tp:treatment-sec><tp:treatment-sec sec-type="Worker description"><title>Worker description.</title><p>Posterior head margin slightly concave with a noticeable notch medially; cephalic foveae dense and minute; virtually no area of the head lacking foveae in full-face view except at the extreme posterolateral corners; median cephalic band devoid of foveae is thin, linear, and slightly but uniformly swells above the surrounding integument; apical tooth intermediate in length; foveae on the pronotum are shallow, as well as more widely spaced and obviously larger than those on the head, with punctures present between; mesonotum and propodeum consisting of shallow foveae and punctures; metanotal groove visible dorsally, and mesopropodeal suture strongly visible in lateral view.</p></tp:treatment-sec><tp:treatment-sec sec-type="Etymology"><title>Etymology.</title><p>The name of this species comes from the Latin adjective meaning “fine”, “thin”, or “slender” and refers to the very delicate, net-like patterns produced by the sculpture on the head.</p></tp:treatment-sec><tp:treatment-sec sec-type="Distribution and ecology"><title>Distribution and ecology.</title><p>This common and widespread species is found in rainforest, montane rainforest, lowland rainforest, tropical forest, littoral forest, degraded forest, and marsh edge from 5–1325 meters of elevation (Fig. <xref ref-type="fig" rid="F13">13</xref>). On the ground it has been collected from inside rotten logs and sticks, as well as under moss, rocks, logs, and in litter. It has also been collected from above-ground sites including canopy moss and leaf litter, as well as inside above-ground twigs and branches.</p></tp:treatment-sec><tp:treatment-sec sec-type="Taxonomic notes"><title>Taxonomic notes.</title><p><italic><tp:taxon-name><tp:taxon-name-part taxon-name-part-type="genus">Prionopelta</tp:taxon-name-part> <tp:taxon-name-part taxon-name-part-type="species">subtilis</tp:taxon-name-part></tp:taxon-name></italic> is easy to recognize at a glance under high magnification once several individuals have been observed, as the very small and delicate foveae covering the entire surface of the head produce a unique visual appearance among the Malagasy <italic><tp:taxon-name><tp:taxon-name-part taxon-name-part-type="genus">Prionopelta</tp:taxon-name-part></tp:taxon-name></italic>. The only other confusable species with dense, directly adjacent foveae across the entire head (besides <italic><tp:taxon-name><tp:taxon-name-part taxon-name-part-type="genus">Prionopelta</tp:taxon-name-part> <tp:taxon-name-part taxon-name-part-type="species">laurae</tp:taxon-name-part></tp:taxon-name></italic>, which would not be mistaken for <italic><tp:taxon-name><tp:taxon-name-part taxon-name-part-type="genus">Prionopelta</tp:taxon-name-part> <tp:taxon-name-part taxon-name-part-type="species">subtilis</tp:taxon-name-part></tp:taxon-name></italic>) are <italic><tp:taxon-name><tp:taxon-name-part taxon-name-part-type="genus">Prionopelta</tp:taxon-name-part> <tp:taxon-name-part taxon-name-part-type="species">seychelles</tp:taxon-name-part></tp:taxon-name></italic>, and some <italic><tp:taxon-name><tp:taxon-name-part taxon-name-part-type="genus">Prionopelta</tp:taxon-name-part> <tp:taxon-name-part taxon-name-part-type="species">descarpentriesi</tp:taxon-name-part></tp:taxon-name></italic>. Unlike <italic><tp:taxon-name><tp:taxon-name-part taxon-name-part-type="genus">Prionopelta</tp:taxon-name-part> <tp:taxon-name-part taxon-name-part-type="species">subtilis</tp:taxon-name-part></tp:taxon-name></italic>, <italic><tp:taxon-name><tp:taxon-name-part taxon-name-part-type="genus">Prionopelta</tp:taxon-name-part> <tp:taxon-name-part taxon-name-part-type="species">seychelles</tp:taxon-name-part></tp:taxon-name></italic> does not possesses a coronal suture medially on the head. Some individuals of <italic><tp:taxon-name><tp:taxon-name-part taxon-name-part-type="genus">Prionopelta</tp:taxon-name-part> <tp:taxon-name-part taxon-name-part-type="species">descarpentriesi</tp:taxon-name-part></tp:taxon-name></italic> have a dense pattern of touching foveae with a network of ridges between them across the entire head, but these foveae are much larger and deeper than in <italic><tp:taxon-name><tp:taxon-name-part taxon-name-part-type="genus">Prionopelta</tp:taxon-name-part> <tp:taxon-name-part taxon-name-part-type="species">subtilis</tp:taxon-name-part></tp:taxon-name></italic>. Additionally, this trait in <italic><tp:taxon-name><tp:taxon-name-part taxon-name-part-type="genus">Prionopelta</tp:taxon-name-part> <tp:taxon-name-part taxon-name-part-type="species">descarpentriesi</tp:taxon-name-part></tp:taxon-name></italic> is accompanied by sculpture on the pronotum that consists almost entirely of large foveae which are similar in size to those on the head, whereas <italic><tp:taxon-name><tp:taxon-name-part taxon-name-part-type="genus">Prionopelta</tp:taxon-name-part> <tp:taxon-name-part taxon-name-part-type="species">subtilis</tp:taxon-name-part></tp:taxon-name></italic> has much larger foveae on its pronotum than on its head, and these foveae are interspersed with punctures.</p><fig id="F9" position="float" orientation="portrait"><label>Figure 9.</label><caption><p><italic><tp:taxon-name><tp:taxon-name-part taxon-name-part-type="genus">Prionopelta</tp:taxon-name-part> <tp:taxon-name-part taxon-name-part-type="species">subtilis</tp:taxon-name-part></tp:taxon-name></italic> holotype worker (<ext-link xmlns:xlink="http://www.w3.org/1999/xlink" ext-link-type="uri" xlink:href="http://data.antweb.org/specimen/CASENT0033641" xlink:type="simple">CASENT0033641</ext-link>). <bold>A</bold> Head in full-face view <bold>B</bold> Body in profile <bold>C</bold> Body in dorsal view.</p></caption><graphic xmlns:xlink="http://www.w3.org/1999/xlink" xlink:href="zookeys-507-115-g009.jpg" position="float" orientation="portrait" xlink:type="simple" id="oo_44965.jpg"/></fig><!--PageBreak--><!--PageBreak--></tp:treatment-sec><tp:treatment-sec sec-type="Non-type material"><title>Non-type material.</title><p>MADAGASCAR: Andasibe, Mantadia NP, 7.i.2006 (<!--PageBreak--><!--PageBreak--><italic>A.Ballerio</italic>); Antsiranana, 6.5 km SSW Befingotra, Rés. Anjanaharibe-Sud, <named-content xmlns:xlink="http://www.w3.org/1999/xlink" content-type="dwc:verbatimCoordinates" xlink:type="simple">14.75°S, 49.5°E</named-content>, 875 m, rainforest, 19.x.1994 (<italic>B.L.Fisher</italic>); Antsiranana, 9.2 km WSW Befingotra, Rés. Anjanaharibe-Sud, <named-content xmlns:xlink="http://www.w3.org/1999/xlink" content-type="dwc:verbatimCoordinates" xlink:type="simple">14.75°S, 49.4667°E</named-content>, 1200 m, montane rainforest, 9.xi.1994 (<italic>B.L.Fisher</italic>); Antsiranana, Betaolana Forest, along Bekona River, <named-content xmlns:xlink="http://www.w3.org/1999/xlink" content-type="dwc:verbatimCoordinates" xlink:type="simple">14.53°S, 49.4404°E</named-content>, 880 m, rainforest, 4.iii.2009 (<italic>B.L.Fisher et al.</italic>); Antsiranana, Binara Forest, <named-content xmlns:xlink="http://www.w3.org/1999/xlink" content-type="dwc:verbatimCoordinates" xlink:type="simple">13.2639°S, 49.5992°E</named-content>, 1065 m, rainforest, 18.x.2013 (<italic>B.L.Fisher et al.</italic>); Antsiranana, Forêt de Binara, 9.4 km 235° SW Daraina, <named-content xmlns:xlink="http://www.w3.org/1999/xlink" content-type="dwc:verbatimCoordinates" xlink:type="simple">13.2633°S, 49.6°E</named-content>, 1100 m, montane rainforest, 5.xii.2003 (<italic>B.L.Fisher</italic>); Antsiranana, Makirovana forest, <named-content xmlns:xlink="http://www.w3.org/1999/xlink" content-type="dwc:verbatimCoordinates" xlink:type="simple">14.1651°S, 49.9477°E</named-content>, 900 m, montane rainforest, 30.iv.2011 (<italic>B.L.Fisher et al.</italic>); Antsiranana, Makirovana forest, <named-content xmlns:xlink="http://www.w3.org/1999/xlink" content-type="dwc:verbatimCoordinates" xlink:type="simple">14.1667°S, 49.95°E</named-content>, 715 m, rainforest, 2.v.2011 (<italic>B.L.Fisher et al.</italic>); Antsiranana, Makirovana forest, <named-content xmlns:xlink="http://www.w3.org/1999/xlink" content-type="dwc:verbatimCoordinates" xlink:type="simple">14.1604°S, 49.9522°E</named-content>, 550 m, rainforest, 1.v.2011 (<italic>B.L.Fisher et al.</italic>); Antsiranana, Makirovana forest, <named-content xmlns:xlink="http://www.w3.org/1999/xlink" content-type="dwc:verbatimCoordinates" xlink:type="simple">14.1707°S, 49.9541°E</named-content>, 415 m, rainforest, 29.iv.2011 (<italic>B.L.Fisher et al.</italic>); Antsiranana, Parc National de Marojejy, Antranohofa, 26.6 km 31° NNE Andapa, 10.7 km 318° NW Manantenina, <named-content xmlns:xlink="http://www.w3.org/1999/xlink" content-type="dwc:verbatimCoordinates" xlink:type="simple">14.4433°S, 49.7433°E</named-content>, 1325 m, montane rainforest, 18.xi.2003 (<italic>B.L.Fisher</italic>); Antsiranana, Parc National de Marojejy, Manantenina River, 27.6 km 35° NE Andapa, 9.6 km 327° NNW Manantenina, <named-content xmlns:xlink="http://www.w3.org/1999/xlink" content-type="dwc:verbatimCoordinates" xlink:type="simple">14.435°S, 49.76°E</named-content>, 775 m, rainforest, 15.xi.2003 (<italic>B.L.Fisher et al.</italic>); Antsiranana, Parc National de Marojejy, Manantenina River, 28.0 km 38° NE Andapa, 8.2 km 333° NNW Manantenina, <named-content xmlns:xlink="http://www.w3.org/1999/xlink" content-type="dwc:verbatimCoordinates" xlink:type="simple">14.4367°S, 49.775°E</named-content>, 450 m, rainforest, 12.xi.2003 (<italic>B.L.Fisher et al.</italic>); Antsiranana, Parc National Montagne d’Ambre, <named-content xmlns:xlink="http://www.w3.org/1999/xlink" content-type="dwc:verbatimCoordinates" xlink:type="simple">12.5178°S, 49.1796°E</named-content>, 1000 m, montane rainforest, 4.iii.2011 (<italic>B.L.Fisher et al.</italic>); Antsiranana, Parc National Montagne d’Ambre, <named-content xmlns:xlink="http://www.w3.org/1999/xlink" content-type="dwc:verbatimCoordinates" xlink:type="simple">12.5139°S, 49.1778°E</named-content>, 984 m, montane rainforest, 25.ii.2011 (<italic>B.L.Fisher et al.</italic>); Antsiranana, Parc National Montagne d’Ambre, <named-content xmlns:xlink="http://www.w3.org/1999/xlink" content-type="dwc:verbatimCoordinates" xlink:type="simple">12.5231°S, 49.179°E</named-content>, 1100 m, montane rainforest, 11.iii.2011 (<italic>B.L.Fisher et al.</italic>); Antsiranana, Parc National Montagne d’Ambre, <named-content xmlns:xlink="http://www.w3.org/1999/xlink" content-type="dwc:verbatimCoordinates" xlink:type="simple">12.5342°S, 49.1761°E</named-content>, 1325 m, montane rainforest, 12.iii.2011 (<italic>B.L.Fisher et al.</italic>); Antsiranana, Parc National Montagne d’Ambre, <named-content xmlns:xlink="http://www.w3.org/1999/xlink" content-type="dwc:verbatimCoordinates" xlink:type="simple">12.5247°S, 49.1724°E</named-content>, 1235 m, montane rainforest, 10.iii.2011 (<italic>B.L.Fisher et al.</italic>); Antsiranana, Parc National Montagne d’Ambre, 3.6 km 235° SW Joffreville, <named-content xmlns:xlink="http://www.w3.org/1999/xlink" content-type="dwc:verbatimCoordinates" xlink:type="simple">12.5344°S, 49.1795°E</named-content>, 925 m, montane rainforest, 20.i.2001 (<italic>Fisher, Griswold et al.</italic>); Antsiranana, Parc National Montagne d’Ambre, Mahasarika, <named-content xmlns:xlink="http://www.w3.org/1999/xlink" content-type="dwc:verbatimCoordinates" xlink:type="simple">12.5318°S, 49.1766°E</named-content>, 1135 m, montane rainforest, 19.xi.2007 (<italic>B.L.Fisher et al.</italic>); Antsiranana, Parc National Montagne d’Ambre, Petit lac, <named-content xmlns:xlink="http://www.w3.org/1999/xlink" content-type="dwc:verbatimCoordinates" xlink:type="simple">12.5366°S, 49.1741°E</named-content>, 1130 m, montane rainforest, 17.xi.2007 (<italic>B.L.Fisher et al.</italic>); Antsiranana, Parc National Montagne d’Ambre, Roussettes, <named-content xmlns:xlink="http://www.w3.org/1999/xlink" content-type="dwc:verbatimCoordinates" xlink:type="simple">12.5257°S, 49.1724°E</named-content>, 1025 m, montane rainforest, 15.xi.2007 (<italic>B.L.Fisher et al.</italic>); Fianarantsoa, 43 km S Ambalavao, Rés. Andringitra, <named-content xmlns:xlink="http://www.w3.org/1999/xlink" content-type="dwc:verbatimCoordinates" xlink:type="simple">22.2333°S, 47°E</named-content>, 825 m, rainforest, 5.x.1993 (<italic>B.L.Fisher</italic>); Fianarantsoa, 45 km S. Ambalavao, <named-content xmlns:xlink="http://www.w3.org/1999/xlink" content-type="dwc:verbatimCoordinates" xlink:type="simple">22.2167°S, 47.0167°E</named-content>, 785 m, rainforest, 25.ix.1993 (<italic>B.L.Fisher</italic>); Fianarantsoa, Forêt d’Ambalagoavy Nord, Ikongo, Ambatombe, <named-content xmlns:xlink="http://www.w3.org/1999/xlink" content-type="dwc:verbatimCoordinates" xlink:type="simple">21.8275°S, 47.3389°E</named-content>, 625 m, 1.xii.2000 (<italic>R. Harin’Hala &amp; M.E. Irwin</italic>); Fianarantsoa, Forêt de Vevembe, 66.6 km 293° Farafangana, <named-content xmlns:xlink="http://www.w3.org/1999/xlink" content-type="dwc:verbatimCoordinates" xlink:type="simple">22.791°S, 47.1818°E</named-content>, 600 m, rainforest, transition to montane forest, 24.iv.2006 (<italic>B.L. Fisher et al.</italic>); Fianarantsoa, Réserve Forestière d’Agnalazaha, Mahabo, 42.9 km 215° Farafangana, <named-content xmlns:xlink="http://www.w3.org/1999/xlink" content-type="dwc:verbatimCoordinates" xlink:type="simple">23.1938°S, 47.723°E</named-content>, 20 m, littoral rainforest, 19.iv.2006 (<!--PageBreak--><italic>B.L. Fisher et al.</italic>); Fianarantsoa, Réserve Spéciale Manombo 24.5 km 228° Farafangana, <named-content xmlns:xlink="http://www.w3.org/1999/xlink" content-type="dwc:verbatimCoordinates" xlink:type="simple">23.0158°S, 47.719°E</named-content>, 30 m, rainforest, 22.iv.2006 (<italic>B.L. Fisher et al.</italic>); Mahajanga, Réserve Spéciale Marotandrano, Marotandrano 48.3 km S Mandritsara, <named-content xmlns:xlink="http://www.w3.org/1999/xlink" content-type="dwc:verbatimCoordinates" xlink:type="simple">16.2832°S, 48.8144°E</named-content>, 865 m, transition humid forest, 7.xii.2007 (<italic>B.L.Fisher et al.</italic>); Toamasina, 16 km S Moramanga, <named-content xmlns:xlink="http://www.w3.org/1999/xlink" content-type="dwc:verbatimCoordinates" xlink:type="simple">19.0833°S, 48.2333°E</named-content>, 950 m, rainforest, 18.xi.1990 (<italic>P. S. Ward</italic>); Toamasina, 5.3 km SSE Ambanizana, Andranobe, <named-content xmlns:xlink="http://www.w3.org/1999/xlink" content-type="dwc:verbatimCoordinates" xlink:type="simple">15.6713°S, 49.974°E</named-content>, 425 m, rainforest, 21.xi.1993 (<italic>B.L.Fisher</italic>); Toamasina, 6.3 km S Ambanizana, Andranobe, <named-content xmlns:xlink="http://www.w3.org/1999/xlink" content-type="dwc:verbatimCoordinates" xlink:type="simple">15.6813°S, 49.958°E</named-content>, 25 m, rainforest, 14.xi.1993 (<italic>B.L.Fisher</italic>); Toamasina, 6.9 km NE Ambanizana, Ambohitsitondroina, <named-content xmlns:xlink="http://www.w3.org/1999/xlink" content-type="dwc:verbatimCoordinates" xlink:type="simple">15.5851°S, 50.0095°E</named-content>, 825 m, rainforest, 2.xii.1993 (<italic>B.L.Fisher</italic>); Toamasina, 6.9 km NE Ambanizana, Ambohitsitondroina, <named-content xmlns:xlink="http://www.w3.org/1999/xlink" content-type="dwc:verbatimCoordinates" xlink:type="simple">15.5667°S, 50°E</named-content>, 1000 m, montane rainforest, 8.xii.1993 (<italic>B.L.Fisher</italic>); Toamasina, 6 km ESE Andasibe (=Perinet), <named-content xmlns:xlink="http://www.w3.org/1999/xlink" content-type="dwc:verbatimCoordinates" xlink:type="simple">18.95°S, 48.4667°E</named-content>, 900 m, rainforest, 17.xi.1990 (<italic>P. S. Ward</italic>); Toamasina, Ambanizana, Parc National Masoala, <named-content xmlns:xlink="http://www.w3.org/1999/xlink" content-type="dwc:verbatimCoordinates" xlink:type="simple">15.5717°S, 50.0061°E</named-content>, 925 m, montane rainforest, 26.ii.2003 (<italic>D. Andriamalala, D. Silva, et al.</italic>); Toamasina, Ambanizana, Parc National Masoala, <named-content xmlns:xlink="http://www.w3.org/1999/xlink" content-type="dwc:verbatimCoordinates" xlink:type="simple">15.5722°S, 50.0069°E</named-content>, 1020 m, montane rainforest, 2.iii.2003 (<italic>D. Andriamalala, D. Silva, et al.</italic>); Toamasina, Ambatovy, 12.4 km NE Moramanga, <named-content xmlns:xlink="http://www.w3.org/1999/xlink" content-type="dwc:verbatimCoordinates" xlink:type="simple">18.8394°S, 48.3084°E</named-content>, 1080 m, montane rainforest, 8.iii.2007 (<italic>B.L.Fisher et al.</italic>); Toamasina, Ambatovy, 12.4 km NE Moramanga, <named-content xmlns:xlink="http://www.w3.org/1999/xlink" content-type="dwc:verbatimCoordinates" xlink:type="simple">18.8496°S, 48.2947°E</named-content>, 1010 m, montane rainforest, 3.iii.2007 (<italic>B.L.Fisher et al.</italic>); Toamasina, Analamay, <named-content xmlns:xlink="http://www.w3.org/1999/xlink" content-type="dwc:verbatimCoordinates" xlink:type="simple">18.8062°S, 48.3371°E</named-content>, 1068 m, montane rainforest, 21.iii.2004 (<italic>Malagasy ant team</italic>); Toamasina, Ankerana, <named-content xmlns:xlink="http://www.w3.org/1999/xlink" content-type="dwc:verbatimCoordinates" xlink:type="simple">18.4067°S, 48.8228°E</named-content>, 681 m, degraded forest, 28.i.2012 (<italic>B.L.Fisher et al.</italic>); Toamasina, Ankerana, <named-content xmlns:xlink="http://www.w3.org/1999/xlink" content-type="dwc:verbatimCoordinates" xlink:type="simple">18.4064°S, 48.8025°E</named-content>, 1108 m, montane forest, 19.i.2012 (<italic>B.L.Fisher et al.</italic>); Toamasina, Ankerana, <named-content xmlns:xlink="http://www.w3.org/1999/xlink" content-type="dwc:verbatimCoordinates" xlink:type="simple">18.4104°S, 48.8189°E</named-content>, 855 m, rainforest, 25.i.2012 (<italic>B.L.Fisher et al.</italic>); Toamasina, Ankerana, <named-content xmlns:xlink="http://www.w3.org/1999/xlink" content-type="dwc:verbatimCoordinates" xlink:type="simple">18.4017°S, 48.806°E</named-content>, 1035 m, montane forest, 24.i.2012 (<italic>B.L.Fisher et al.</italic>); Toamasina, Ankerana, <named-content xmlns:xlink="http://www.w3.org/1999/xlink" content-type="dwc:verbatimCoordinates" xlink:type="simple">18.4006°S, 48.8131°E</named-content>, 865 m, rainforest, 17.i.2012 (<italic>B.L.Fisher et al.</italic>); Toamasina, Ankerana, <named-content xmlns:xlink="http://www.w3.org/1999/xlink" content-type="dwc:verbatimCoordinates" xlink:type="simple">18.4083°S, 48.8211°E</named-content>, 750 m, rainforest, 21.i.2012 (<italic>B.L.Fisher et al.</italic>); Toamasina, Ankerana, <named-content xmlns:xlink="http://www.w3.org/1999/xlink" content-type="dwc:verbatimCoordinates" xlink:type="simple">18.4061°S, 48.8203°E</named-content>, 725 m, rainforest, 16.i.2012 (<italic>B.L.Fisher et al.</italic>); Toamasina, Bevolota 17.1 km N Andasibe, <named-content xmlns:xlink="http://www.w3.org/1999/xlink" content-type="dwc:verbatimCoordinates" xlink:type="simple">18.7707°S, 48.4316°E</named-content>, 995 m, montane rainforest, 12.xii.2007 (<italic>B.L.Fisher et al.</italic>); Toamasina, Corridor Forestier Analamay-Mantadia, Ambatoharanana, <named-content xmlns:xlink="http://www.w3.org/1999/xlink" content-type="dwc:verbatimCoordinates" xlink:type="simple">18.8042°S, 48.4008°E</named-content>, 968 m, rainforest, 12.xii.2012 (<italic>B.L.Fisher et al.</italic>); Toamasina, Corridor Forestier Analamay-Mantadia, Ambatoharanana, <named-content xmlns:xlink="http://www.w3.org/1999/xlink" content-type="dwc:verbatimCoordinates" xlink:type="simple">18.8039°S, 48.4051°E</named-content>, 1013 m, rainforest, 12.xii.2012 (<italic>B.L.Fisher et al.</italic>); Toamasina, Corridor Forestier Analamay-Mantadia, Ambatoharanana, <named-content xmlns:xlink="http://www.w3.org/1999/xlink" content-type="dwc:verbatimCoordinates" xlink:type="simple">18.804°S, 48.4036°E</named-content>, 1064 m, rainforest, 12.xii.2012 (<italic>B.L.Fisher et al.</italic>); Toamasina, Corridor Forestier Analamay-Mantadia, Ambatoharanana, <named-content xmlns:xlink="http://www.w3.org/1999/xlink" content-type="dwc:verbatimCoordinates" xlink:type="simple">18.8044°S, 48.4074°E</named-content>, 960 m, rainforest, 12.xii.2012 (<italic>B.L.Fisher et al.</italic>); Toamasina, Corridor Forestier Analamay-Mantadia, Ambohibolakely, <named-content xmlns:xlink="http://www.w3.org/1999/xlink" content-type="dwc:verbatimCoordinates" xlink:type="simple">18.779°S, 48.3638°E</named-content>, 918 m, rainforest, 23.xi.2012 (<italic>B.L.Fisher et al.</italic>); Toamasina, Corridor Forestier Analamay-Mantadia, Ambohibolakely, <named-content xmlns:xlink="http://www.w3.org/1999/xlink" content-type="dwc:verbatimCoordinates" xlink:type="simple">18.7791°S, 48.3663°E</named-content>, 1014 m, rainforest, 23.xi.2012 (<italic>B.L.Fisher et al.</italic>); Toamasina, Corridor Forestier Analamay-Mantadia, Ambohibolakely, <named-content xmlns:xlink="http://www.w3.org/1999/xlink" content-type="dwc:verbatimCoordinates" xlink:type="simple">18.7609°S, 48.3713°E</named-content>, 1044 m, rainforest, 29.xi.2012 (<italic>B.L.Fisher et al.</italic>); Toamasina, Corridor Forestier Analamay-Mantadia, Ambohibolakely, <named-content xmlns:xlink="http://www.w3.org/1999/xlink" content-type="dwc:verbatimCoordinates" xlink:type="simple">18.7613°S, 48.3644°E</named-content>, 983 m, rainforest, 26.xi.2012 (<italic>B.L.Fisher et al.</italic>); Toamasina, Corridor Forestier Analamay-Mantadia, Tsaravoniana, <named-content xmlns:xlink="http://www.w3.org/1999/xlink" content-type="dwc:verbatimCoordinates" xlink:type="simple">18.7612°S, 48.4213°E</named-content>, 939 m, rainforest, 2.xii.2012 (<italic>B.L.Fisher et al.</italic>); Toamasina, Corridor Forestier Analamay-Mantadia, Tsaravoniana, <named-content xmlns:xlink="http://www.w3.org/1999/xlink" content-type="dwc:verbatimCoordinates" xlink:type="simple">18.7637°S, 48.4203°E</named-content>, 984 m, rainforest, 2.xii.2012 (<italic>B.L.Fisher et al.</italic>); Toamasina, Corridor Forestier Analamay-Mantadia, Tsaravoniana, <named-content xmlns:xlink="http://www.w3.org/1999/xlink" content-type="dwc:verbatimCoordinates" xlink:type="simple">18.7646°S, 48.4194°E</named-content>, 1039 m, rainforest, 4.xii.2012 (<italic>B.L.Fisher et al.</italic>); Toamasina, Corridor Forestier Analamay-Mantadia, Tsaravoniana, <named-content xmlns:xlink="http://www.w3.org/1999/xlink" content-type="dwc:verbatimCoordinates" xlink:type="simple">18.7574°S, 48.423°E</named-content>, 1018 m, rainforest, 8.xii.2012 (<italic>B.L.Fisher et al.</italic>); Toamasina, F.C. Andriantantely, <named-content xmlns:xlink="http://www.w3.org/1999/xlink" content-type="dwc:verbatimCoordinates" xlink:type="simple">18.695°S, 48.8133°E</named-content>, 530 m, rainforest, 4.xii.1998 (<italic>H.J.Ratsirarson</italic>); Toamasina, F.C. Didy, <named-content xmlns:xlink="http://www.w3.org/1999/xlink" content-type="dwc:verbatimCoordinates" xlink:type="simple">18.1983°S, 48.5783°E</named-content>, 960 m, rainforest, 16.xii.1998 (<italic>H.J.Ratsirarson</italic>); Toamasina, F.C. Sandranantitra, <named-content xmlns:xlink="http://www.w3.org/1999/xlink" content-type="dwc:verbatimCoordinates" xlink:type="simple">18.0483°S, 49.0917°E</named-content>, 450 m, rainforest, 18.i.1999 (<italic>H.J.Ratsirarson</italic>); Toamasina, Forêt Ambatovy, 14.3 km 57° Moramanga, <named-content xmlns:xlink="http://www.w3.org/1999/xlink" content-type="dwc:verbatimCoordinates" xlink:type="simple">18.8508°S, 48.32°E</named-content>, 1075 m, montane rainforest, 12.iv.2005 (<italic>B.L.Fisher</italic>); Toamasina, Montagne d’Akirindro 7.6 km 341° NNW Ambinanitelo, <named-content xmlns:xlink="http://www.w3.org/1999/xlink" content-type="dwc:verbatimCoordinates" xlink:type="simple">15.2883°S, 49.5483°E</named-content>, 600 m, rainforest, 17.iii.2003 (<italic>Fisher, Griswold et al.</italic>); Toamasina, Montagne d’Anjanaharibe, 18.0 km 21° NNE Ambinanitelo, <named-content xmlns:xlink="http://www.w3.org/1999/xlink" content-type="dwc:verbatimCoordinates" xlink:type="simple">15.1883°S, 49.615°E</named-content>, 470 m, rainforest, 8.iii.2003 (<italic>Fisher, Griswold et al.</italic>); Toamasina, Montagne d’Anjanaharibe, 19.5 km 27° NNE Ambinanitelo, <named-content xmlns:xlink="http://www.w3.org/1999/xlink" content-type="dwc:verbatimCoordinates" xlink:type="simple">15.1783°S, 49.635°E</named-content>, 1100 m, montane rainforest, 12.iii.2003 (<italic>Fisher, Griswold et al.</italic>); Toamasina, Nosy Mangabe, 7.43 km S Maroantsetra, <named-content xmlns:xlink="http://www.w3.org/1999/xlink" content-type="dwc:verbatimCoordinates" xlink:type="simple">15.4973°S, 49.7622°E</named-content>, 5 m, littoral rainforest edge, 25.vii.2007 (<italic>B.L.Fisher et al.</italic>); Toamasina, P.N. Mantadia, <named-content xmlns:xlink="http://www.w3.org/1999/xlink" content-type="dwc:verbatimCoordinates" xlink:type="simple">18.7917°S, 48.4267°E</named-content>, 895 m, rainforest, 25.xi.1998 (<italic>H.J.Ratsirarson</italic>); Toamasina, Parc National de Zahamena, <named-content xmlns:xlink="http://www.w3.org/1999/xlink" content-type="dwc:verbatimCoordinates" xlink:type="simple">17.7336°S, 48.7263°E</named-content>, 950 m, rainforest, 19.ii.2009 (<italic>B.L.Fisher et al.</italic>); Toamasina, Parc National de Zahamena, Besaky River, <named-content xmlns:xlink="http://www.w3.org/1999/xlink" content-type="dwc:verbatimCoordinates" xlink:type="simple">17.7524°S, 48.8532°E</named-content>, 760 m, rainforest, 22.ii.2009 (<italic>B.L.Fisher et al.</italic>); Toamasina, Parc National de Zahamena, Onibe River, <named-content xmlns:xlink="http://www.w3.org/1999/xlink" content-type="dwc:verbatimCoordinates" xlink:type="simple">17.7591°S, 48.8547°E</named-content>, 780 m, rainforest, 21.ii.2009 (<italic>B.L.Fisher et al.</italic>); Toamasina, Parc National de Zahamena, Sahavorondrano River, <named-content xmlns:xlink="http://www.w3.org/1999/xlink" content-type="dwc:verbatimCoordinates" xlink:type="simple">17.7526°S, 48.8573°E</named-content>, 765 m, rainforest, 23.ii.2009 (<italic>B.L.Fisher et al.</italic>); Toamasina, Parc National de Zahamena, Tetezambatana forest, near junction of Nosivola and Manakambahiny Rivers, <named-content xmlns:xlink="http://www.w3.org/1999/xlink" content-type="dwc:verbatimCoordinates" xlink:type="simple">17.743°S, 48.7294°E</named-content>, 860 m, rainforest, 18.ii.2009 (<italic>B.L.Fisher et al.</italic>); Toamasina, Reserve Betampona, Camp Rendrirendry 34.1 km 332° Toamasina, <named-content xmlns:xlink="http://www.w3.org/1999/xlink" content-type="dwc:verbatimCoordinates" xlink:type="simple">17.924°S, 49.1997°E</named-content>, 390 m, rainforest, 29.xi.2005 (<italic>B.L.Fisher et al.</italic>); Toamasina, Reserve Betampona, Camp Vohitsivalana, 37.1 km 338° Toamasina, <named-content xmlns:xlink="http://www.w3.org/1999/xlink" content-type="dwc:verbatimCoordinates" xlink:type="simple">17.8867°S, 49.2025°E</named-content>, 520 m, rainforest, 2.xii.2005 (<italic>B.L.Fisher et al.</italic>); Toamasina, Réserve Nationale Intégrale Betampona, Betampona 35.1 km NW Toamasina, <named-content xmlns:xlink="http://www.w3.org/1999/xlink" content-type="dwc:verbatimCoordinates" xlink:type="simple">17.918°S, 49.2007°E</named-content>, 500 m, rainforest, 15.xii.2007 (<italic>B.L.Fisher et al.</italic>); Toamasina, Réserve Spéciale Ambatovaky, Sandrangato river, <named-content xmlns:xlink="http://www.w3.org/1999/xlink" content-type="dwc:verbatimCoordinates" xlink:type="simple">16.7702°S, 49.2664°E</named-content>, 470 m, rainforest, 23.ii.2010 (<italic>B.L.Fisher et al.</italic>); Toamasina, Réserve Spéciale Ambatovaky, Sandrangato river, <named-content xmlns:xlink="http://www.w3.org/1999/xlink" content-type="dwc:verbatimCoordinates" xlink:type="simple">16.7747°S, 49.2655°E</named-content>, 355 m, rainforest along river, 21.ii.2010 (<italic>B.L.Fisher et al.</italic>); Toamasina, Réserve Spéciale Ambatovaky, Sandrangato river, <named-content xmlns:xlink="http://www.w3.org/1999/xlink" content-type="dwc:verbatimCoordinates" xlink:type="simple">16.7633°S, 49.2669°E</named-content>, 520 m, rainforest, 22.ii.2010 (<italic>B.L.Fisher et al.</italic>); Toamasina, Réserve Spéciale Ambatovaky, Sandrangato river, <named-content xmlns:xlink="http://www.w3.org/1999/xlink" content-type="dwc:verbatimCoordinates" xlink:type="simple">16.7727°S, 49.2655°E</named-content>, 450 m, rainforest, 20.ii.2010 (<italic>B.L.Fisher et al.</italic>); Toamasina, Réserve Spéciale Ambatovaky, Sandrangato river, <named-content xmlns:xlink="http://www.w3.org/1999/xlink" content-type="dwc:verbatimCoordinates" xlink:type="simple">16.7691°S, 49.267°E</named-content>, 475 m, rainforest, 21.ii.2010 (<italic>B.L.Fisher et al.</italic>); Toamasina, Réserve Spéciale Ambatovaky, Sandrangato river, <named-content xmlns:xlink="http://www.w3.org/1999/xlink" content-type="dwc:verbatimCoordinates" xlink:type="simple">16.8175°S, 49.295°E</named-content>, 360 m, rainforest, 25.ii.2010 (<italic>B.L.Fisher et al.</italic>); Toamasina, S.F. Tampolo, 10 km NNE Fenoarivo Atn., <named-content xmlns:xlink="http://www.w3.org/1999/xlink" content-type="dwc:verbatimCoordinates" xlink:type="simple">17.2825°S, 49.43°E</named-content>, 10 m, littoral rainforest, 5.iv.1997 (<italic>B.L.Fisher</italic>); Toamasina, Sahafina forest 11.4 km W Brickaville, <named-content xmlns:xlink="http://www.w3.org/1999/xlink" content-type="dwc:verbatimCoordinates" xlink:type="simple">18.8145°S, 48.962°E</named-content>, 140 m, rainforest, 13.xii.2007 (<italic>B.L.Fisher et al.</italic>); Toamasina, Torotorofotsy, <named-content xmlns:xlink="http://www.w3.org/1999/xlink" content-type="dwc:verbatimCoordinates" xlink:type="simple">18.8708°S, 48.3474°E</named-content>, 1070 m, montane rainforest, marsh edge, 24.iii.2004 (<italic>Malagasy ant team</italic>); Toamasina, Torotorofotsy, <named-content xmlns:xlink="http://www.w3.org/1999/xlink" content-type="dwc:verbatimCoordinates" xlink:type="simple">18.7705°S, 48.4304°E</named-content>, 1005 m, montane rainforest, 12.iii.2012 (<italic>B.L.Fisher et al.</italic>); Toliara, Parc National Andohahela, Col de Tanatana, 33.3 km NW Tolagnaro, <named-content xmlns:xlink="http://www.w3.org/1999/xlink" content-type="dwc:verbatimCoordinates" xlink:type="simple">24.7585°S, 46.8537°E</named-content>, 275 m, rainforest, 28.xi.2006 (<italic>B.L.Fisher et al.</italic>); Toliara, Parc National d’Andohahela, Manampanihy River, 5.4 km 113° ESE Mahamavo, 36.7 km 343° NNW Tolagnaro, <named-content xmlns:xlink="http://www.w3.org/1999/xlink" content-type="dwc:verbatimCoordinates" xlink:type="simple">24.7639°S, 46.7668°E</named-content>, 650 m, rainforest, 24.i.2002 (<italic>Fisher-Griswold Arthropod Team</italic>); Toliara, Rés. Andohahela, 6 km SSW Eminiminy, <named-content xmlns:xlink="http://www.w3.org/1999/xlink" content-type="dwc:verbatimCoordinates" xlink:type="simple">24.7333°S, 46.8°E</named-content>, 330 m, rainforest, 4.ii.1993 (<italic>P.S.Ward</italic>); Toliara, Réserve Spéciale d’Ambohijanahary, Forêt d’Ankazotsihitafototra, 35.2 km 312° NW Ambaravaranala, <named-content xmlns:xlink="http://www.w3.org/1999/xlink" content-type="dwc:verbatimCoordinates" xlink:type="simple">18.2667°S, 45.4067°E</named-content>, 1050 m, montane rainforest, 13.i.2003 (<italic>Fisher, Griswold et al.</italic>).</p></tp:treatment-sec><tp:treatment-sec><!--Section generated to contain objects referenced in tp:taxon-treatment.--><fig id="F3" position="float" orientation="portrait"><label>Figure 3.</label><caption><p>Head in full-face view. <bold>A</bold> <italic><tp:taxon-name><tp:taxon-name-part taxon-name-part-type="genus">Prionopelta</tp:taxon-name-part> <tp:taxon-name-part taxon-name-part-type="species">subtilis</tp:taxon-name-part></tp:taxon-name></italic> (<ext-link xmlns:xlink="http://www.w3.org/1999/xlink" ext-link-type="uri" xlink:href="http://data.antweb.org/specimen/CASENT0033641" xlink:type="simple">CASENT0033641</ext-link>) <bold>B</bold> <italic><tp:taxon-name><tp:taxon-name-part taxon-name-part-type="genus">Prionopelta</tp:taxon-name-part> <tp:taxon-name-part taxon-name-part-type="species">subtilis</tp:taxon-name-part></tp:taxon-name></italic> (<ext-link xmlns:xlink="http://www.w3.org/1999/xlink" ext-link-type="uri" xlink:href="http://data.antweb.org/specimen/CASENT0151601" xlink:type="simple">CASENT0151601</ext-link>) specimen rotated to demonstrate raised coronal suture <bold>C</bold> <italic><tp:taxon-name><tp:taxon-name-part taxon-name-part-type="genus">Prionopelta</tp:taxon-name-part> <tp:taxon-name-part taxon-name-part-type="species">seychelles</tp:taxon-name-part></tp:taxon-name></italic> (<ext-link xmlns:xlink="http://www.w3.org/1999/xlink" ext-link-type="uri" xlink:href="http://data.antweb.org/specimen/CASENT0161311" xlink:type="simple">CASENT0161311</ext-link>) <bold>D</bold> <italic><tp:taxon-name><tp:taxon-name-part taxon-name-part-type="genus">Prionopelta</tp:taxon-name-part> <tp:taxon-name-part taxon-name-part-type="species">descarpentriesi</tp:taxon-name-part></tp:taxon-name></italic> “morphotype-C” (<ext-link xmlns:xlink="http://www.w3.org/1999/xlink" ext-link-type="uri" xlink:href="http://data.antweb.org/specimen/CASENT0191895" xlink:type="simple">CASENT0191895</ext-link>).</p></caption><graphic xmlns:xlink="http://www.w3.org/1999/xlink" xlink:href="zookeys-507-115-g003.jpg" position="float" orientation="portrait" xlink:type="simple" id="oo_44959.jpg"/></fig><fig id="F13" position="float" orientation="portrait"><label>Figure 13.</label><caption><p>Geographic distributions for Malagasy <italic><tp:taxon-name><tp:taxon-name-part taxon-name-part-type="genus">Prionopelta</tp:taxon-name-part></tp:taxon-name></italic>. White diamonds represent type localities whereas dark circles represent non-type localities. Type locality for <italic><tp:taxon-name><tp:taxon-name-part taxon-name-part-type="genus">Prionopelta</tp:taxon-name-part> <tp:taxon-name-part taxon-name-part-type="species">descarpentriesi</tp:taxon-name-part></tp:taxon-name></italic> is unknown. <italic><tp:taxon-name><tp:taxon-name-part taxon-name-part-type="genus">Prionopelta</tp:taxon-name-part> <tp:taxon-name-part taxon-name-part-type="species">seychelles</tp:taxon-name-part></tp:taxon-name></italic>, known only from Seychelles, is not pictured here.</p></caption><graphic xmlns:xlink="http://www.w3.org/1999/xlink" xlink:href="zookeys-507-115-g013.jpg" position="float" orientation="portrait" xlink:type="simple" id="oo_44969.jpg"/></fig></tp:treatment-sec></tp:taxon-treatment>
