# Supplementary material for: Taxonomic revision of the genus Prionopelta (Hymenoptera, Formicidae) in the Malagasy region
Source: Zookeys. 2015 Jun 9;(507):115–50. doi: 10.3897/zookeys.507.9303 (PMC4490221; doi:10.3897/zookeys.507.9303)
Supplement: XML Treatment for Prionopelta talos [file zookeys.507.9303-treatment5.xml]

<!DOCTYPE tp:taxon-treatment
  PUBLIC "-//TaxonX//DTD Taxonomic Treatment Publishing DTD v0 20100105//EN" "tax-treatment-NSO.dtd">
<tp:taxon-treatment xmlns:tp="http://www.plazi.org/taxpub"><tp:treatment-meta><kwd-group><label>Taxon classification</label><kwd><named-content content-type="kingdom">Plantae</named-content></kwd><kwd><named-content content-type="order">Hymenoptera</named-content></kwd><kwd><named-content content-type="family">Formicidae</named-content></kwd></kwd-group><mixed-citation publication-type="journal"><person-group><name><surname>Overson</surname><given-names>Rick</given-names></name><name><surname>Fisher</surname><given-names>Brian L.</given-names></name></person-group><article-title>Taxonomic revision of the genus <italic><tp:taxon-name><tp:taxon-name-part taxon-name-part-type="genus">Prionopelta</tp:taxon-name-part></tp:taxon-name></italic> (<tp:taxon-name><tp:taxon-name-part taxon-name-part-type="order">Hymenoptera</tp:taxon-name-part></tp:taxon-name>, <tp:taxon-name><tp:taxon-name-part taxon-name-part-type="family">Formicidae</tp:taxon-name-part></tp:taxon-name>) in the Malagasy region</article-title><source>Zookeys</source><day>9</day><month>6</month><year>2015</year><volume>2015</volume><issue>507</issue><fpage>115</fpage><lpage>150</lpage><pub-id pub-id-type="doi">10.3897/zookeys.507.9303</pub-id></mixed-citation></tp:treatment-meta><tp:nomenclature><tp:taxon-name>
                        <tp:taxon-name-part taxon-name-part-type="genus">Prionopelta</tp:taxon-name-part>
                        <tp:taxon-name-part taxon-name-part-type="species">talos</tp:taxon-name-part>
                        <object-id xmlns:xlink="http://www.w3.org/1999/xlink" content-type="zoobank" xlink:type="simple">http://zoobank.org/D7559E6C-40E3-47A5-B43A-5D5E14828003</object-id>
                    </tp:taxon-name><tp:taxon-authority>Overson &amp; Fisher</tp:taxon-authority><tp:taxon-status xmlns:xlink="http://www.w3.org/1999/xlink" xlink:type="simple">sp. n.</tp:taxon-status><xref ref-type="fig" rid="F4">Figs 4A, D</xref><xref ref-type="fig" rid="F10">, 10</xref></tp:nomenclature><tp:treatment-sec sec-type="Type material"><title>Type material.</title><p><bold>Holotype</bold>, pinned worker, MADAGASCAR, Antsiranana, 9.2 km WSW Befingotra, Rés. Anjanaharibe-Sud, <named-content xmlns:xlink="http://www.w3.org/1999/xlink" content-type="dwc:verbatimCoordinates" xlink:type="simple">14.75°S, 49.46667°E</named-content>, 1260 m, montane rainforest, canopy moss and leaf litter, collection code BLF01217, 11.xi.1994 (<italic>B.L. Fisher et al.</italic>) (CASC: <ext-link xmlns:xlink="http://www.w3.org/1999/xlink" ext-link-type="uri" xlink:href="http://data.antweb.org/specimen/CASENT0009472" xlink:type="simple">CASENT0009472</ext-link>). <bold>Paratypes</bold>, six pinned workers with same data as holotype (CASC: <ext-link xmlns:xlink="http://www.w3.org/1999/xlink" ext-link-type="uri" xlink:href="http://data.antweb.org/specimen/CASENT0009473" xlink:type="simple">CASENT0009473</ext-link>; <ext-link xmlns:xlink="http://www.w3.org/1999/xlink" ext-link-type="uri" xlink:href="http://data.antweb.org/specimen/CASENT0009474" xlink:type="simple">CASENT0009474</ext-link>; <ext-link xmlns:xlink="http://www.w3.org/1999/xlink" ext-link-type="uri" xlink:href="http://data.antweb.org/specimen/CASENT0191885" xlink:type="simple">CASENT0191885</ext-link>; <ext-link xmlns:xlink="http://www.w3.org/1999/xlink" ext-link-type="uri" xlink:href="http://data.antweb.org/specimen/CASENT0339228" xlink:type="simple">CASENT0339228</ext-link>; <ext-link xmlns:xlink="http://www.w3.org/1999/xlink" ext-link-type="uri" xlink:href="http://data.antweb.org/specimen/CASENT0339229" xlink:type="simple">CASENT0339229</ext-link>; <ext-link xmlns:xlink="http://www.w3.org/1999/xlink" ext-link-type="uri" xlink:href="http://data.antweb.org/specimen/CASENT0339230" xlink:type="simple">CASENT0339230</ext-link>).</p></tp:treatment-sec><tp:treatment-sec sec-type="Diagnosis"><title>Diagnosis.</title><p><italic><tp:taxon-name><tp:taxon-name-part taxon-name-part-type="genus">Prionopelta</tp:taxon-name-part> <tp:taxon-name-part taxon-name-part-type="species">talos</tp:taxon-name-part></tp:taxon-name></italic> can be recognized by the following combination of characters: twelve antennal segments; large globular eye which appears as a half-sphere emerging from the surface of the head, composed of several asymmetrical subunits visible under high magnification; pronounced, tricolored body with a dark brown head, light brown body, and yellow/pale legs; known only from the Anjanaharibe-Sud Reserve in northeastern Madagascar.</p></tp:treatment-sec><tp:treatment-sec sec-type="Worker measurements"><title>Worker measurements</title><p><bold>(N=9).</bold> HL 0.5–0.53 (0.52); HW 0.39–0.43 (0.41); SL 0.28–0.3 (0.28); WL 0.52–0.62 (0.56); PetL 0.14–0.16 (0.15); PetW 0.21–0.24 (0.23); T1W 0.35–0.38 (0.36); CI 77.07–81.19 (79.06); PI 143.95–163.83 (152.84); SI 67.23–72.59 (69.8).</p></tp:treatment-sec><tp:treatment-sec sec-type="Worker description"><title>Worker description.</title><p>In full-face view, cephalic foveae become denser medially, so that laterally, foveae are separated by more than the diameter of one fovea, and medially, many foveae are directly adjacent and tend to form longitudinal chains of connected foveae; areas between foveae dark brown and shining; median cephalic area devoid of foveae not swelling above the surface of the surrounding integument and characterized as being widest anteriorly, narrowing posteriorly; apical tooth relatively short in length; eyes largest of all Malagasy <italic><tp:taxon-name><tp:taxon-name-part taxon-name-part-type="genus">Prionopelta</tp:taxon-name-part></tp:taxon-name></italic>, uniformly globular in shape, and under very high magnification, appear to be composed of several subunits which form a conglomerate half-sphere; both large, shallow foveae and small punctures present on pronotum and mesonotum; propodeal surface possesses only large shallow foveae; strong metanotal groove in dorsal view; strong mesopropodeal suture; distinctly tricolored body with uniformly dark brown head, tan mesosoma and gaster, and pale yellow legs and antennae.</p></tp:treatment-sec><tp:treatment-sec sec-type="Etymology"><title>Etymology.</title><p>The rich brown color of the shiny integument of this taxon inspired the name “Talos”, after the living bronze statue that protected Europa from invaders in Greek mythology. The species epithet is an arbitrary combination of letters, and thus invariant.</p></tp:treatment-sec><tp:treatment-sec sec-type="Distribution and ecology"><title>Distribution and ecology.</title><p>This rare ant is known from a single locality in the Anjanaharibe-Sud Reserve in the province of Antsiranana (Fig. <xref ref-type="fig" rid="F13">13</xref>). It is found in montane rainforest at an elevation of 1260 meters.</p></tp:treatment-sec><tp:treatment-sec sec-type="Taxonomic notes"><title>Taxonomic notes.</title><p><italic><tp:taxon-name><tp:taxon-name-part taxon-name-part-type="genus">Prionopelta</tp:taxon-name-part> <tp:taxon-name-part taxon-name-part-type="species">talos</tp:taxon-name-part></tp:taxon-name></italic> is most likely to be confused with <italic><tp:taxon-name><tp:taxon-name-part taxon-name-part-type="genus">Prionopelta</tp:taxon-name-part> <tp:taxon-name-part taxon-name-part-type="species">descarpentriesi</tp:taxon-name-part></tp:taxon-name></italic> as it has a similar arrangement of cephalic foveae to some individuals of <italic><tp:taxon-name><tp:taxon-name-part taxon-name-part-type="genus">Prionopelta</tp:taxon-name-part> <tp:taxon-name-part taxon-name-part-type="species">descarpentriesi</tp:taxon-name-part></tp:taxon-name></italic> (morphotype A). However, <italic><tp:taxon-name><tp:taxon-name-part taxon-name-part-type="genus">Prionopelta</tp:taxon-name-part> <tp:taxon-name-part taxon-name-part-type="species">talos</tp:taxon-name-part></tp:taxon-name></italic> has distinctly shaped and larger eyes and a striking color pattern that distinguishes it quite easily from all Malagasy congeners.</p><fig id="F10" position="float" orientation="portrait"><label>Figure 10.</label><caption><p><italic><tp:taxon-name><tp:taxon-name-part taxon-name-part-type="genus">Prionopelta</tp:taxon-name-part> <tp:taxon-name-part taxon-name-part-type="species">talos</tp:taxon-name-part></tp:taxon-name></italic> holotype worker (<ext-link xmlns:xlink="http://www.w3.org/1999/xlink" ext-link-type="uri" xlink:href="http://data.antweb.org/specimen/CASENT0009472" xlink:type="simple">CASENT0009472</ext-link>). <bold>A</bold> Head in full-face view <bold>B</bold> Body in profile <bold>C</bold> Body in dorsal view.</p></caption><graphic xmlns:xlink="http://www.w3.org/1999/xlink" xlink:href="zookeys-507-115-g010.jpg" position="float" orientation="portrait" xlink:type="simple" id="oo_44966.jpg"/></fig></tp:treatment-sec><tp:treatment-sec><!--Section generated to contain objects referenced in tp:taxon-treatment.--><fig id="F4" position="float" orientation="portrait"><label>Figure 4.</label><caption><p><bold>A, B, C</bold> Head in profile. <bold>A</bold> <italic><tp:taxon-name><tp:taxon-name-part taxon-name-part-type="genus">Prionopelta</tp:taxon-name-part> <tp:taxon-name-part taxon-name-part-type="species">talos</tp:taxon-name-part></tp:taxon-name></italic> (<ext-link xmlns:xlink="http://www.w3.org/1999/xlink" ext-link-type="uri" xlink:href="http://data.antweb.org/specimen/CASENT0339229" xlink:type="simple">CASENT0339229</ext-link>) <bold>B</bold> <italic><tp:taxon-name><tp:taxon-name-part taxon-name-part-type="genus">Prionopelta</tp:taxon-name-part> <tp:taxon-name-part taxon-name-part-type="species">descarpentriesi</tp:taxon-name-part></tp:taxon-name></italic> “morphotype-A” (<ext-link xmlns:xlink="http://www.w3.org/1999/xlink" ext-link-type="uri" xlink:href="http://data.antweb.org/specimen/CASENT0168970" xlink:type="simple">CASENT0168970</ext-link>) (photo: Michele Esposito 2014) <bold>C</bold> <italic><tp:taxon-name><tp:taxon-name-part taxon-name-part-type="genus">Prionopelta</tp:taxon-name-part> <tp:taxon-name-part taxon-name-part-type="species">descarpentriesi</tp:taxon-name-part></tp:taxon-name></italic> “morphotype-C” (<ext-link xmlns:xlink="http://www.w3.org/1999/xlink" ext-link-type="uri" xlink:href="http://data.antweb.org/specimen/CASENT0042668" xlink:type="simple">CASENT0042668</ext-link>) (photo: Michele Esposito 2014) <bold>D, E, F</bold> close-up of eye. <bold>D</bold> <italic><tp:taxon-name><tp:taxon-name-part taxon-name-part-type="genus">Prionopelta</tp:taxon-name-part> <tp:taxon-name-part taxon-name-part-type="species">talos</tp:taxon-name-part></tp:taxon-name></italic> (<ext-link xmlns:xlink="http://www.w3.org/1999/xlink" ext-link-type="uri" xlink:href="http://data.antweb.org/specimen/CASENT0339229" xlink:type="simple">CASENT0339229</ext-link>) <bold>E</bold> <italic><tp:taxon-name><tp:taxon-name-part taxon-name-part-type="genus">Prionopelta</tp:taxon-name-part> <tp:taxon-name-part taxon-name-part-type="species">descarpentriesi</tp:taxon-name-part></tp:taxon-name></italic> (<ext-link xmlns:xlink="http://www.w3.org/1999/xlink" ext-link-type="uri" xlink:href="http://data.antweb.org/specimen/CASENT0168970" xlink:type="simple">CASENT0168970</ext-link>) (Michele Esposito 2014) <bold>F</bold> <italic><tp:taxon-name><tp:taxon-name-part taxon-name-part-type="genus">Prionopelta</tp:taxon-name-part> <tp:taxon-name-part taxon-name-part-type="species">descarpentriesi</tp:taxon-name-part></tp:taxon-name></italic> (<ext-link xmlns:xlink="http://www.w3.org/1999/xlink" ext-link-type="uri" xlink:href="http://data.antweb.org/specimen/CASENT0042668" xlink:type="simple">CASENT0042668</ext-link>) (Michele Esposito 2014).</p></caption><graphic xmlns:xlink="http://www.w3.org/1999/xlink" xlink:href="zookeys-507-115-g004.jpg" position="float" orientation="portrait" xlink:type="simple" id="oo_44960.jpg"/></fig><fig id="F13" position="float" orientation="portrait"><label>Figure 13.</label><caption><p>Geographic distributions for Malagasy <italic><tp:taxon-name><tp:taxon-name-part taxon-name-part-type="genus">Prionopelta</tp:taxon-name-part></tp:taxon-name></italic>. White diamonds represent type localities whereas dark circles represent non-type localities. Type locality for <italic><tp:taxon-name><tp:taxon-name-part taxon-name-part-type="genus">Prionopelta</tp:taxon-name-part> <tp:taxon-name-part taxon-name-part-type="species">descarpentriesi</tp:taxon-name-part></tp:taxon-name></italic> is unknown. <italic><tp:taxon-name><tp:taxon-name-part taxon-name-part-type="genus">Prionopelta</tp:taxon-name-part> <tp:taxon-name-part taxon-name-part-type="species">seychelles</tp:taxon-name-part></tp:taxon-name></italic>, known only from Seychelles, is not pictured here.</p></caption><graphic xmlns:xlink="http://www.w3.org/1999/xlink" xlink:href="zookeys-507-115-g013.jpg" position="float" orientation="portrait" xlink:type="simple" id="oo_44969.jpg"/></fig></tp:treatment-sec></tp:taxon-treatment>
