# Supplementary material for: Taxonomic revision of the genus Prionopelta (Hymenoptera, Formicidae) in the Malagasy region
Source: Zookeys. 2015 Jun 9;(507):115–50. doi: 10.3897/zookeys.507.9303 (PMC4490221; doi:10.3897/zookeys.507.9303)
Supplement: XML Treatment for Prionopelta vampira [file zookeys.507.9303-treatment6.xml]

<!DOCTYPE tp:taxon-treatment
  PUBLIC "-//TaxonX//DTD Taxonomic Treatment Publishing DTD v0 20100105//EN" "tax-treatment-NSO.dtd">
<tp:taxon-treatment xmlns:tp="http://www.plazi.org/taxpub"><tp:treatment-meta><kwd-group><label>Taxon classification</label><kwd><named-content content-type="kingdom">Plantae</named-content></kwd><kwd><named-content content-type="order">Hymenoptera</named-content></kwd><kwd><named-content content-type="family">Formicidae</named-content></kwd></kwd-group><mixed-citation publication-type="journal"><person-group><name><surname>Overson</surname><given-names>Rick</given-names></name><name><surname>Fisher</surname><given-names>Brian L.</given-names></name></person-group><article-title>Taxonomic revision of the genus <italic><tp:taxon-name><tp:taxon-name-part taxon-name-part-type="genus">Prionopelta</tp:taxon-name-part></tp:taxon-name></italic> (<tp:taxon-name><tp:taxon-name-part taxon-name-part-type="order">Hymenoptera</tp:taxon-name-part></tp:taxon-name>, <tp:taxon-name><tp:taxon-name-part taxon-name-part-type="family">Formicidae</tp:taxon-name-part></tp:taxon-name>) in the Malagasy region</article-title><source>Zookeys</source><day>9</day><month>6</month><year>2015</year><volume>2015</volume><issue>507</issue><fpage>115</fpage><lpage>150</lpage><pub-id pub-id-type="doi">10.3897/zookeys.507.9303</pub-id></mixed-citation></tp:treatment-meta><tp:nomenclature><tp:taxon-name>
                        <tp:taxon-name-part taxon-name-part-type="genus">Prionopelta</tp:taxon-name-part>
                        <tp:taxon-name-part taxon-name-part-type="species">vampira</tp:taxon-name-part>
                        <object-id xmlns:xlink="http://www.w3.org/1999/xlink" content-type="zoobank" xlink:type="simple">http://zoobank.org/4B5C917A-C3A8-4CFC-8E25-0F50321B0F67</object-id>
                    </tp:taxon-name><tp:taxon-authority>Overson &amp; Fisher</tp:taxon-authority><tp:taxon-status xmlns:xlink="http://www.w3.org/1999/xlink" xlink:type="simple">sp. n.</tp:taxon-status><xref ref-type="fig" rid="F1">Figs 1B</xref><xref ref-type="fig" rid="F2">, 2A, C</xref><xref ref-type="fig" rid="F11">, 11</xref></tp:nomenclature><tp:treatment-sec sec-type="Type material"><title>Type material.</title><p><bold>Holotype</bold>, pinned worker, MADAGASCAR, Antsiranana, Forêt d’Analabe, 30.0 km 72° ENE Daraina, <named-content xmlns:xlink="http://www.w3.org/1999/xlink" content-type="dwc:verbatimCoordinates" xlink:type="simple">13.08333°S, 49.90833°E</named-content>, 30 m, littoral rainforest, sifted litter (leaf mold, rotten wood), collection code BLF09426, 27.xi.2003 (<italic>B.L. Fisher et al.</italic>) (CASC: <ext-link xmlns:xlink="http://www.w3.org/1999/xlink" ext-link-type="uri" xlink:href="http://data.antweb.org/specimen/CASENT0041504" xlink:type="simple">CASENT0041504</ext-link>). <bold>Paratypes</bold>, three pinned workers with same data as holotype (CASC: <ext-link xmlns:xlink="http://www.w3.org/1999/xlink" ext-link-type="uri" xlink:href="http://data.antweb.org/specimen/CASENT0041500" xlink:type="simple">CASENT0041500</ext-link>; <ext-link xmlns:xlink="http://www.w3.org/1999/xlink" ext-link-type="uri" xlink:href="http://data.antweb.org/specimen/CASENT0041501" xlink:type="simple">CASENT0041501</ext-link>; <ext-link xmlns:xlink="http://www.w3.org/1999/xlink" ext-link-type="uri" xlink:href="http://data.antweb.org/specimen/CASENT0041502" xlink:type="simple">CASENT0041502</ext-link>).</p></tp:treatment-sec><tp:treatment-sec sec-type="Diagnosis"><title>Diagnosis.</title><p><italic><tp:taxon-name><tp:taxon-name-part taxon-name-part-type="genus">Prionopelta</tp:taxon-name-part> <tp:taxon-name-part taxon-name-part-type="species">vampira</tp:taxon-name-part></tp:taxon-name></italic> is the only member of the genus from the Malagasy region in which workers entirely lack any visible metanotal suture when viewed dorsally; additionally the posterior propodeal edge is noticeably more concave in dorsal view than any other Malagasy <italic><tp:taxon-name><tp:taxon-name-part taxon-name-part-type="genus">Prionopelta</tp:taxon-name-part></tp:taxon-name></italic>.</p></tp:treatment-sec><tp:treatment-sec sec-type="Worker measurements"><title>Worker measurements</title><p><bold>(N=8).</bold> HL 0.49–0.53 (0.5); HW 0.41–0.45 (0.42); SL 0.27–0.31 (0.28); WL 0.55–0.62 (0.58); PetL 0.19–0.23 (0.21); PetW 0.24–0.26 (0.25); T1W 0.35–0.39 (0.37); CI 81.78–85.31 (83.78); PI 103.96–130.2 (120.71); SI 64.25–69.36 (67.33).</p><!--PageBreak--></tp:treatment-sec><tp:treatment-sec sec-type="Worker description"><title>Worker description.</title><p>Highest cephalic index on average of Malagasy <italic><tp:taxon-name><tp:taxon-name-part taxon-name-part-type="genus">Prionopelta</tp:taxon-name-part></tp:taxon-name></italic> (CI 81.78–85.31 (83.78); posterior margin of the head with slight notch medially in full-face view; cephalic foveae shallow, large, and widely spaced; directly adjacent cephalic foveae either completely lacking, or very rare; if any foveae are adjacent, then always with only 2–3 foveae connected, and these usually always medially on the head in full-face view; majority of cephalic foveae separated by 1–3 foveal diameters, appear cleanly scooped from the shining integument, and lack raised margins; median cephalic band devoid of foveae is uniformly broad, and not swelling above the integument; apical tooth very long, longest of all Malagasy <italic><tp:taxon-name><tp:taxon-name-part taxon-name-part-type="genus">Prionopelta</tp:taxon-name-part></tp:taxon-name></italic>, over four times the length of the third apical tooth measured from base to tip (Fig. <xref ref-type="fig" rid="F2">2C</xref>); sculpture of the dorsum of the mesosoma consisting of large, shallow foveae which are widely spaced at 2–3 foveal diameters with punctures present between foveae; no metanotal suture present in dorsal view, but rather a shining surface with no clear distinction between propodeum and mesonotum; in a few specimens, a slightly perceptible depression is sometimes visible at the site of the metanotal suture, with associated notches on the lateral edges of the dorsum of the mesosoma, but this depression always lacks scarring; in lateral view, mesopropodeal suture weak, appearing as a gradual depression rather than a scar; posterior propodeal edge seen dorsally strongly concave; sharp lamellae of the posterior propodeum present.</p></tp:treatment-sec><tp:treatment-sec sec-type="Etymology"><title>Etymology.</title><p>The name of this species is inspired by the vampire-like nature of its exceptionally long apical tooth. The species epithet is a Latinized adjective of the German and Hungarian word “vampir”.</p></tp:treatment-sec><tp:treatment-sec sec-type="Distribution and ecology"><title>Distribution and ecology.</title><p>This species is almost entirely restricted to northern Madagascar where it is found in litter in rainforest, littoral rainforest, and montane rainforest from 25–1200 meters of elevation. Intriguingly, <italic><tp:taxon-name><tp:taxon-name-part taxon-name-part-type="genus">Prionopelta</tp:taxon-name-part> <tp:taxon-name-part taxon-name-part-type="species">vampira</tp:taxon-name-part></tp:taxon-name></italic> has also been collected at a single, highly disjunct site in far southeastern Madagascar 1048 km to the south near Enakara in the province of Toliara (Fig. <xref ref-type="fig" rid="F13">13</xref>).</p></tp:treatment-sec><tp:treatment-sec sec-type="Taxonomic notes"><title>Taxonomic notes.</title><p>This species, which has similar cephalic scupturing to <italic><tp:taxon-name><tp:taxon-name-part taxon-name-part-type="genus">Prionopelta</tp:taxon-name-part> <tp:taxon-name-part taxon-name-part-type="species">xerosilva</tp:taxon-name-part></tp:taxon-name></italic>, is otherwise unmistakable due to its extremely long apical tooth, lack of a metanotal suture, and strongly concave posterior propodeal edge when viewed dorsally.</p><fig id="F11" position="float" orientation="portrait"><label>Figure 11.</label><caption><p><italic><tp:taxon-name><tp:taxon-name-part taxon-name-part-type="genus">Prionopelta</tp:taxon-name-part> <tp:taxon-name-part taxon-name-part-type="species">vampira</tp:taxon-name-part></tp:taxon-name></italic> holotype worker (<ext-link xmlns:xlink="http://www.w3.org/1999/xlink" ext-link-type="uri" xlink:href="http://data.antweb.org/specimen/CASENT0041504" xlink:type="simple">CASENT0041504</ext-link>). <bold>A</bold> Head in full-face view <bold>B</bold> Body in profile <bold>C</bold> Body in dorsal view.</p></caption><graphic xmlns:xlink="http://www.w3.org/1999/xlink" xlink:href="zookeys-507-115-g011.jpg" position="float" orientation="portrait" xlink:type="simple" id="oo_44967.jpg"/></fig></tp:treatment-sec><tp:treatment-sec sec-type="Non-type material"><title>Non-type material.</title><p>MADAGASCAR: Antsiranana, Ampasindava, Andranomatavy Forest, <named-content xmlns:xlink="http://www.w3.org/1999/xlink" content-type="dwc:verbatimCoordinates" xlink:type="simple">13.669°S, 47.9877°E</named-content>, 149 m, disturbed dry forest, 6.x.2013 (<italic>B.L.Fisher et al.</italic>); Antsiranana, Ampasindava, Andranomatavy Forest, <named-content xmlns:xlink="http://www.w3.org/1999/xlink" content-type="dwc:verbatimCoordinates" xlink:type="simple">13.663°S, 47.9794°E</named-content>, 543 m, disturbed dry forest, 6.x.2013 (<italic>B.L.Fisher et al.</italic>); Antsiranana, Forêt Ambato, 26.6 km 33° Ambanja, <named-content xmlns:xlink="http://www.w3.org/1999/xlink" content-type="dwc:verbatimCoordinates" xlink:type="simple">13.4645°S, 48.5517°E</named-content>, 150 m, rainforest, 8.xii.2004 (<italic>B.L.Fisher</italic>); Antsiranana, Forêt d’ Andavakoera, 21.4 km 75° ENE Ambilobe; 4.6 km 356° N Betsiaka, <named-content xmlns:xlink="http://www.w3.org/1999/xlink" content-type="dwc:verbatimCoordinates" xlink:type="simple">13.1183°S, 49.23°E</named-content>, 425 m, rainforest, 15.xii.2003 (<italic>B.L.Fisher</italic>); Antsiranana, Forêt d’Ampombofofo, <named-content xmlns:xlink="http://www.w3.org/1999/xlink" content-type="dwc:verbatimCoordinates" xlink:type="simple">12.0995°S, 49.3387°E</named-content>, 25 m, littoral forest, 21.xi.2007 (<italic>B.L.Fisher et al.</italic>); Antsiranana, Forêt d’Analabe, 30.0 km 72° ENE Daraina, <named-content xmlns:xlink="http://www.w3.org/1999/xlink" content-type="dwc:verbatimCoordinates" xlink:type="simple">13.0833°S, 49.9083°E</named-content>, 30 m, littoral rainforest, 27.xi.2003 (<italic>B.L.Fisher</italic>); Antsiranana, Makirovana forest, <named-content xmlns:xlink="http://www.w3.org/1999/xlink" content-type="dwc:verbatimCoordinates" xlink:type="simple">14.1707°S, 49.9541°E</named-content>, 225 m, rainforest, 4.v.2011 (<italic>B.L.Fisher et al.</italic>); Antsiranana, Nosy Be, Réserve Naturelle Intégrale de Lokobe, 6.3 km 112° ESE Hellville, <named-content xmlns:xlink="http://www.w3.org/1999/xlink" content-type="dwc:verbatimCoordinates" xlink:type="simple">13.4193°S, 48.3312°E</named-content>, 30 m, rainforest, 19.iii.2001 (<italic>Fisher, Griswold et al.</italic>); Toliara, 11 km NW Enakara, Rés. Andohahela, <named-content xmlns:xlink="http://www.w3.org/1999/xlink" content-type="dwc:verbatimCoordinates" xlink:type="simple">24.5667°S, 46.8333°E</named-content>, 800 m, rainforest, 17.xi.1992 (<italic>B.L.Fisher</italic>).</p><!--PageBreak--><!--PageBreak--></tp:treatment-sec><tp:treatment-sec><!--Section generated to contain objects referenced in tp:taxon-treatment.--><fig id="F1" position="float" orientation="portrait"><label>Figure 1.</label><caption><p>Head in full-face view. <bold>A</bold> <italic><tp:taxon-name><tp:taxon-name-part taxon-name-part-type="genus">Prionopelta</tp:taxon-name-part> <tp:taxon-name-part taxon-name-part-type="species">xerosilva</tp:taxon-name-part></tp:taxon-name></italic> (<ext-link xmlns:xlink="http://www.w3.org/1999/xlink" ext-link-type="uri" xlink:href="http://data.antweb.org/specimen/CASENT0157254" xlink:type="simple">CASENT0157254</ext-link>) <bold>B</bold> <italic><tp:taxon-name><tp:taxon-name-part taxon-name-part-type="genus">Prionopelta</tp:taxon-name-part> <tp:taxon-name-part taxon-name-part-type="species">vampira</tp:taxon-name-part></tp:taxon-name></italic> (<ext-link xmlns:xlink="http://www.w3.org/1999/xlink" ext-link-type="uri" xlink:href="http://data.antweb.org/specimen/CASENT0461978" xlink:type="simple">CASENT0461978</ext-link>) <bold>C</bold> <italic><tp:taxon-name><tp:taxon-name-part taxon-name-part-type="genus">Prionopelta</tp:taxon-name-part> <tp:taxon-name-part taxon-name-part-type="species">descarpentriesi</tp:taxon-name-part></tp:taxon-name></italic> “morphotype-A” (<ext-link xmlns:xlink="http://www.w3.org/1999/xlink" ext-link-type="uri" xlink:href="http://data.antweb.org/specimen/CASENT0034837" xlink:type="simple">CASENT0034837</ext-link>) <bold>D</bold> <italic><tp:taxon-name><tp:taxon-name-part taxon-name-part-type="genus">Prionopelta</tp:taxon-name-part> <tp:taxon-name-part taxon-name-part-type="species">descarpentriesi</tp:taxon-name-part></tp:taxon-name></italic> “morphotype-C” (<ext-link xmlns:xlink="http://www.w3.org/1999/xlink" ext-link-type="uri" xlink:href="http://data.antweb.org/specimen/CASENT0191895" xlink:type="simple">CASENT0191895</ext-link>).</p></caption><graphic xmlns:xlink="http://www.w3.org/1999/xlink" xlink:href="zookeys-507-115-g001.jpg" position="float" orientation="portrait" xlink:type="simple" id="oo_44957.jpg"/></fig><fig id="F2" position="float" orientation="portrait"><label>Figure 2.</label><caption><p><bold>A</bold>, <bold>B</bold> Mesonotum and propodeum in dorsal view. <bold>A</bold> <italic><tp:taxon-name><tp:taxon-name-part taxon-name-part-type="genus">Prionopelta</tp:taxon-name-part> <tp:taxon-name-part taxon-name-part-type="species">vampira</tp:taxon-name-part></tp:taxon-name></italic> (<ext-link xmlns:xlink="http://www.w3.org/1999/xlink" ext-link-type="uri" xlink:href="http://data.antweb.org/specimen/CASENT0461978" xlink:type="simple">CASENT0461978</ext-link>) <bold>B</bold> <italic><tp:taxon-name><tp:taxon-name-part taxon-name-part-type="genus">Prionopelta</tp:taxon-name-part> <tp:taxon-name-part taxon-name-part-type="species">xerosilva</tp:taxon-name-part></tp:taxon-name></italic> (<ext-link xmlns:xlink="http://www.w3.org/1999/xlink" ext-link-type="uri" xlink:href="http://data.antweb.org/specimen/CASENT0157254" xlink:type="simple">CASENT0157254</ext-link>) <bold>C</bold> mandibles of <italic><tp:taxon-name><tp:taxon-name-part taxon-name-part-type="genus">Prionopelta</tp:taxon-name-part> <tp:taxon-name-part taxon-name-part-type="species">vampira</tp:taxon-name-part></tp:taxon-name></italic>, demonstrating that apical tooth is greater than four times the length of third tooth (<ext-link xmlns:xlink="http://www.w3.org/1999/xlink" ext-link-type="uri" xlink:href="http://data.antweb.org/specimen/CASENT0461978" xlink:type="simple">CASENT0461978</ext-link>) <bold>D</bold> mandibles of <italic><tp:taxon-name><tp:taxon-name-part taxon-name-part-type="genus">Prionopelta</tp:taxon-name-part> <tp:taxon-name-part taxon-name-part-type="species">xerosilva</tp:taxon-name-part></tp:taxon-name></italic>, demonstrating that apical tooth is less than four times the length of third tooth (<ext-link xmlns:xlink="http://www.w3.org/1999/xlink" ext-link-type="uri" xlink:href="http://data.antweb.org/specimen/CASENT0157254" xlink:type="simple">CASENT0157254</ext-link>).</p></caption><graphic xmlns:xlink="http://www.w3.org/1999/xlink" xlink:href="zookeys-507-115-g002.jpg" position="float" orientation="portrait" xlink:type="simple" id="oo_44958.jpg"/></fig><fig id="F13" position="float" orientation="portrait"><label>Figure 13.</label><caption><p>Geographic distributions for Malagasy <italic><tp:taxon-name><tp:taxon-name-part taxon-name-part-type="genus">Prionopelta</tp:taxon-name-part></tp:taxon-name></italic>. White diamonds represent type localities whereas dark circles represent non-type localities. Type locality for <italic><tp:taxon-name><tp:taxon-name-part taxon-name-part-type="genus">Prionopelta</tp:taxon-name-part> <tp:taxon-name-part taxon-name-part-type="species">descarpentriesi</tp:taxon-name-part></tp:taxon-name></italic> is unknown. <italic><tp:taxon-name><tp:taxon-name-part taxon-name-part-type="genus">Prionopelta</tp:taxon-name-part> <tp:taxon-name-part taxon-name-part-type="species">seychelles</tp:taxon-name-part></tp:taxon-name></italic>, known only from Seychelles, is not pictured here.</p></caption><graphic xmlns:xlink="http://www.w3.org/1999/xlink" xlink:href="zookeys-507-115-g013.jpg" position="float" orientation="portrait" xlink:type="simple" id="oo_44969.jpg"/></fig></tp:treatment-sec></tp:taxon-treatment>
