# Supplementary material for: Taxonomic revision of the genus Prionopelta (Hymenoptera, Formicidae) in the Malagasy region
Source: Zookeys. 2015 Jun 9;(507):115–50. doi: 10.3897/zookeys.507.9303 (PMC4490221; doi:10.3897/zookeys.507.9303)
Supplement: XML Treatment for Prionopelta xerosilva [file zookeys.507.9303-treatment7.xml]

<!DOCTYPE tp:taxon-treatment
  PUBLIC "-//TaxonX//DTD Taxonomic Treatment Publishing DTD v0 20100105//EN" "tax-treatment-NSO.dtd">
<tp:taxon-treatment xmlns:tp="http://www.plazi.org/taxpub"><tp:treatment-meta><kwd-group><label>Taxon classification</label><kwd><named-content content-type="kingdom">Plantae</named-content></kwd><kwd><named-content content-type="order">Hymenoptera</named-content></kwd><kwd><named-content content-type="family">Formicidae</named-content></kwd></kwd-group><mixed-citation publication-type="journal"><person-group><name><surname>Overson</surname><given-names>Rick</given-names></name><name><surname>Fisher</surname><given-names>Brian L.</given-names></name></person-group><article-title>Taxonomic revision of the genus <italic><tp:taxon-name><tp:taxon-name-part taxon-name-part-type="genus">Prionopelta</tp:taxon-name-part></tp:taxon-name></italic> (<tp:taxon-name><tp:taxon-name-part taxon-name-part-type="order">Hymenoptera</tp:taxon-name-part></tp:taxon-name>, <tp:taxon-name><tp:taxon-name-part taxon-name-part-type="family">Formicidae</tp:taxon-name-part></tp:taxon-name>) in the Malagasy region</article-title><source>Zookeys</source><day>9</day><month>6</month><year>2015</year><volume>2015</volume><issue>507</issue><fpage>115</fpage><lpage>150</lpage><pub-id pub-id-type="doi">10.3897/zookeys.507.9303</pub-id></mixed-citation></tp:treatment-meta><tp:nomenclature><tp:taxon-name>
                        <tp:taxon-name-part taxon-name-part-type="genus">Prionopelta</tp:taxon-name-part>
                        <tp:taxon-name-part taxon-name-part-type="species">xerosilva</tp:taxon-name-part>
                        <object-id xmlns:xlink="http://www.w3.org/1999/xlink" content-type="zoobank" xlink:type="simple">http://zoobank.org/794FF570-F328-49F0-A5D7-44775B31A230</object-id>
                    </tp:taxon-name><tp:taxon-authority>Overson &amp; Fisher</tp:taxon-authority><tp:taxon-status xmlns:xlink="http://www.w3.org/1999/xlink" xlink:type="simple">sp. n.</tp:taxon-status><xref ref-type="fig" rid="F1">Figs 1A</xref><xref ref-type="fig" rid="F2">, 2B, D</xref><xref ref-type="fig" rid="F12">, 12</xref><!--PageBreak--><!--PageBreak--></tp:nomenclature><tp:treatment-sec sec-type="Type material"><title>Type material.</title><p><bold>Holotype</bold>, pinned worker, MADAGASCAR, Mahajanga, Réserve Forestière Beanka, 50.7 km E Maintirano, <named-content xmlns:xlink="http://www.w3.org/1999/xlink" content-type="dwc:verbatimCoordinates" xlink:type="simple">17.88021°S, 44.46877°E</named-content>, 140 m, tropical dry forest on tsingy, sifted litter (leaf mold, rotten wood), BLF22999, 29.x.2009 (<italic>B.L. Fisher et al.</italic>) (CASC: <ext-link xmlns:xlink="http://www.w3.org/1999/xlink" ext-link-type="uri" xlink:href="http://data.antweb.org/specimen/CASENT0157254" xlink:type="simple">CASENT0157254</ext-link>). <bold>Paratypes</bold>, six pinned workers with same data as holotype (CASC: <ext-link xmlns:xlink="http://www.w3.org/1999/xlink" ext-link-type="uri" xlink:href="http://data.antweb.org/specimen/CASENT0157257" xlink:type="simple">CASENT0157257</ext-link>; <ext-link xmlns:xlink="http://www.w3.org/1999/xlink" ext-link-type="uri" xlink:href="http://data.antweb.org/specimen/CASENT0157258" xlink:type="simple">CASENT0157258</ext-link>; <ext-link xmlns:xlink="http://www.w3.org/1999/xlink" ext-link-type="uri" xlink:href="http://data.antweb.org/specimen/CASENT0157260" xlink:type="simple">CASENT0157260</ext-link>; <ext-link xmlns:xlink="http://www.w3.org/1999/xlink" ext-link-type="uri" xlink:href="http://data.antweb.org/specimen/CASENT0157262" xlink:type="simple">CASENT0157262</ext-link>; <ext-link xmlns:xlink="http://www.w3.org/1999/xlink" ext-link-type="uri" xlink:href="http://data.antweb.org/specimen/CASENT0157701" xlink:type="simple">CASENT0157701</ext-link>, <ext-link xmlns:xlink="http://www.w3.org/1999/xlink" ext-link-type="uri" xlink:href="http://data.antweb.org/specimen/CASENT0157702" xlink:type="simple">CASENT0157702</ext-link>).</p></tp:treatment-sec><tp:treatment-sec sec-type="Diagnosis"><title>Diagnosis.</title><p><italic><tp:taxon-name><tp:taxon-name-part taxon-name-part-type="genus">Prionopelta</tp:taxon-name-part> <tp:taxon-name-part taxon-name-part-type="species">xerosilva</tp:taxon-name-part></tp:taxon-name></italic> is identifiable from the following combination of characters: cephalic foveae consistently and widely separated by 1–3 foveal diameters, with foveae directly adjacent only extremely rarely, including at the posterolateral corners of the head; metanotal suture strongly visible in dorsal view.</p></tp:treatment-sec><tp:treatment-sec sec-type="Worker measurements"><title>Worker measurements</title><p><bold>(N=6).</bold> HL 0.43–0.46 (0.45); HW 0.34–0.36 (0.35); SL 0.23–0.25 (0.24); WL 0.45–0.5 (0.48); PetL 0.14–0.15 (0.15); PetW 0.19–0.21 (0.2); T1W 0.31–0.33 (0.32); CI 74.35–81.82 (77.85); PI 126.8–148.18 (138.76); SI 65.51–71.88 (69.77).</p></tp:treatment-sec><tp:treatment-sec sec-type="Worker description"><title>Worker description.</title><p>Cephalic foveae shallow, large, and most widely spaced of the Malagasy <italic><tp:taxon-name><tp:taxon-name-part taxon-name-part-type="genus">Prionopelta</tp:taxon-name-part></tp:taxon-name></italic>; directly adjacent cephalic foveae either completely lacking, or very rare; if any foveae are adjacent, then always with only 2–3 foveae connected, and these usually located medially on the head in full-face view; majority of cephalic foveae are separated by 1–3 foveal diameters, appear cleanly scooped from shining integument, and lack any raised margins at their perimeter; median cephalic band devoid of foveae is wide along its length, not tapering posteriorly; coronal suture absent medially on the head; apical tooth intermediate in length, never more than 4 times as long as the third tooth from base to tip (Fig. <xref ref-type="fig" rid="F2">2D</xref>); very weak, shallow, foveae present on the pronotum which are noticeably less dense than those of other Malagasy <italic><tp:taxon-name><tp:taxon-name-part taxon-name-part-type="genus">Prionopelta</tp:taxon-name-part></tp:taxon-name></italic>; foveae of the dorsum of the mesosoma interspersed with punctures; pronounced metanotal suture visible in dorsal view, mesopropodeal suture weaker but present; posterior edge of the propodeum straight or only very slightly concave in dorsal view; protruding lamellae of the posterior propodeum absent.</p></tp:treatment-sec><tp:treatment-sec sec-type="Etymology"><title>Etymology.</title><p>The name of this new species is a combination of the Greek adjective “xero” meaning dry and the Latin noun “silva” for forest, as this species is known only from tropical dry forests in western Madagascar.</p></tp:treatment-sec><tp:treatment-sec sec-type="Distribution and ecology"><title>Distribution and ecology.</title><p><italic><tp:taxon-name><tp:taxon-name-part taxon-name-part-type="genus">Prionopelta</tp:taxon-name-part> <tp:taxon-name-part taxon-name-part-type="species">xerosilva</tp:taxon-name-part></tp:taxon-name></italic> is known only from tropical dry forests in the province of Mahajanga in western-central Madagascar (Fig. <xref ref-type="fig" rid="F13">13</xref>). It has only been collected from forest litter and ranges between 50–300 meters of elevation.</p></tp:treatment-sec><tp:treatment-sec sec-type="Taxonomic notes"><title>Taxonomic notes.</title><p>With its uniformly and widely spaced cephalic foveae, <italic><tp:taxon-name><tp:taxon-name-part taxon-name-part-type="genus">Prionopelta</tp:taxon-name-part> <tp:taxon-name-part taxon-name-part-type="species">xerosilva</tp:taxon-name-part></tp:taxon-name></italic> could only be confused with <italic><tp:taxon-name><tp:taxon-name-part taxon-name-part-type="genus">Prionopelta</tp:taxon-name-part> <tp:taxon-name-part taxon-name-part-type="species">vampira</tp:taxon-name-part></tp:taxon-name></italic>. However, the latter lacks a metanotal suture and possesses a very long apical tooth, a strongly concave posterior edge of the propodeum in dorsal view, and lamellae protruding from the posterior propodeum, all of which <italic><tp:taxon-name><tp:taxon-name-part taxon-name-part-type="genus">Prionopelta</tp:taxon-name-part> <tp:taxon-name-part taxon-name-part-type="species">xerosilva</tp:taxon-name-part></tp:taxon-name></italic> lacks.</p><fig id="F12" position="float" orientation="portrait"><label>Figure 12.</label><caption><p><italic><tp:taxon-name><tp:taxon-name-part taxon-name-part-type="genus">Prionopelta</tp:taxon-name-part> <tp:taxon-name-part taxon-name-part-type="species">xerosilva</tp:taxon-name-part></tp:taxon-name></italic> holotype worker (<ext-link xmlns:xlink="http://www.w3.org/1999/xlink" ext-link-type="uri" xlink:href="http://data.antweb.org/specimen/CASENT0157254" xlink:type="simple">CASENT0157254</ext-link>). <bold>A</bold> Head in full-face view <bold>B</bold> Body in profile <bold>C</bold> Body in dorsal view.</p></caption><graphic xmlns:xlink="http://www.w3.org/1999/xlink" xlink:href="zookeys-507-115-g012.jpg" position="float" orientation="portrait" xlink:type="simple" id="oo_44968.jpg"/></fig><fig id="F13" position="float" orientation="portrait"><label>Figure 13.</label><caption><p>Geographic distributions for Malagasy <italic><tp:taxon-name><tp:taxon-name-part taxon-name-part-type="genus">Prionopelta</tp:taxon-name-part></tp:taxon-name></italic>. White diamonds represent type localities whereas dark circles represent non-type localities. Type locality for <italic><tp:taxon-name><tp:taxon-name-part taxon-name-part-type="genus">Prionopelta</tp:taxon-name-part> <tp:taxon-name-part taxon-name-part-type="species">descarpentriesi</tp:taxon-name-part></tp:taxon-name></italic> is unknown. <italic><tp:taxon-name><tp:taxon-name-part taxon-name-part-type="genus">Prionopelta</tp:taxon-name-part> <tp:taxon-name-part taxon-name-part-type="species">seychelles</tp:taxon-name-part></tp:taxon-name></italic>, known only from Seychelles, is not pictured here.</p></caption><graphic xmlns:xlink="http://www.w3.org/1999/xlink" xlink:href="zookeys-507-115-g013.jpg" position="float" orientation="portrait" xlink:type="simple" id="oo_44969.jpg"/></fig><fig id="F14" position="float" orientation="portrait"><label>Figure 14.</label><caption><p>Geographic distributions for morphotypes of <italic><tp:taxon-name><tp:taxon-name-part taxon-name-part-type="genus">Prionopelta</tp:taxon-name-part> <tp:taxon-name-part taxon-name-part-type="species">descarpentriesi</tp:taxon-name-part></tp:taxon-name></italic>.</p></caption><graphic xmlns:xlink="http://www.w3.org/1999/xlink" xlink:href="zookeys-507-115-g014.jpg" position="float" orientation="portrait" xlink:type="simple" id="oo_44970.jpg"/></fig><!--PageBreak--><!--PageBreak--></tp:treatment-sec><tp:treatment-sec sec-type="Non-type material"><title>Non-type material.</title><p>MADAGASCAR: Mahajanga, Parc National Tsingy de Bemaraha, 10.6 km ESE 123° Antsalova, <named-content xmlns:xlink="http://www.w3.org/1999/xlink" content-type="dwc:verbatimCoordinates" xlink:type="simple">18.7094°S, 44.7182°E</named-content>, 150 m, tropical dry forest on Tsingy, 16.xi.2001 (<!--PageBreak--><italic>Fisher-Griswold Arthropod Team</italic>); Mahajanga, Parc National Tsingy de Bemaraha, 2.5 km 62° ENE Bekopaka, Ankidrodroa River, <named-content xmlns:xlink="http://www.w3.org/1999/xlink" content-type="dwc:verbatimCoordinates" xlink:type="simple">19.1322°S, 44.8147°E</named-content>, 100 m, tropical dry forest on Tsingy, 11.xi.2001 (<italic>Fisher-Griswold Arthropod Team</italic>); Mahajanga, Parc National Tsingy de Bemaraha, 3.4 km 93° E Bekopaka, Tombeau Vazimba, <named-content xmlns:xlink="http://www.w3.org/1999/xlink" content-type="dwc:verbatimCoordinates" xlink:type="simple">19.1419°S, 44.828°E</named-content>, 50 m, tropical dry forest, 6.xi.2001 (<italic>Fisher-Griswold Arthropod Team</italic>); Mahajanga, Réserve forestière Beanka, 50.2 km E Maintirano, <named-content xmlns:xlink="http://www.w3.org/1999/xlink" content-type="dwc:verbatimCoordinates" xlink:type="simple">18.0265°S, 44.0505°E</named-content>, 250 m, tropical dry forest on tsingy, 19.x.2009 (<italic>B.L.Fisher et al.</italic>); Mahajanga, Réserve forestière Beanka, 52.7 km E Maintirano, <named-content xmlns:xlink="http://www.w3.org/1999/xlink" content-type="dwc:verbatimCoordinates" xlink:type="simple">18.0622°S, 44.5259°E</named-content>, 300 m, tropical dry forest on tsingy, 24.x.2009 (<italic>B.L.Fisher et al.</italic>).</p></tp:treatment-sec><tp:treatment-sec><!--Section generated to contain objects referenced in tp:taxon-treatment.--><fig id="F1" position="float" orientation="portrait"><label>Figure 1.</label><caption><p>Head in full-face view. <bold>A</bold> <italic><tp:taxon-name><tp:taxon-name-part taxon-name-part-type="genus">Prionopelta</tp:taxon-name-part> <tp:taxon-name-part taxon-name-part-type="species">xerosilva</tp:taxon-name-part></tp:taxon-name></italic> (<ext-link xmlns:xlink="http://www.w3.org/1999/xlink" ext-link-type="uri" xlink:href="http://data.antweb.org/specimen/CASENT0157254" xlink:type="simple">CASENT0157254</ext-link>) <bold>B</bold> <italic><tp:taxon-name><tp:taxon-name-part taxon-name-part-type="genus">Prionopelta</tp:taxon-name-part> <tp:taxon-name-part taxon-name-part-type="species">vampira</tp:taxon-name-part></tp:taxon-name></italic> (<ext-link xmlns:xlink="http://www.w3.org/1999/xlink" ext-link-type="uri" xlink:href="http://data.antweb.org/specimen/CASENT0461978" xlink:type="simple">CASENT0461978</ext-link>) <bold>C</bold> <italic><tp:taxon-name><tp:taxon-name-part taxon-name-part-type="genus">Prionopelta</tp:taxon-name-part> <tp:taxon-name-part taxon-name-part-type="species">descarpentriesi</tp:taxon-name-part></tp:taxon-name></italic> “morphotype-A” (<ext-link xmlns:xlink="http://www.w3.org/1999/xlink" ext-link-type="uri" xlink:href="http://data.antweb.org/specimen/CASENT0034837" xlink:type="simple">CASENT0034837</ext-link>) <bold>D</bold> <italic><tp:taxon-name><tp:taxon-name-part taxon-name-part-type="genus">Prionopelta</tp:taxon-name-part> <tp:taxon-name-part taxon-name-part-type="species">descarpentriesi</tp:taxon-name-part></tp:taxon-name></italic> “morphotype-C” (<ext-link xmlns:xlink="http://www.w3.org/1999/xlink" ext-link-type="uri" xlink:href="http://data.antweb.org/specimen/CASENT0191895" xlink:type="simple">CASENT0191895</ext-link>).</p></caption><graphic xmlns:xlink="http://www.w3.org/1999/xlink" xlink:href="zookeys-507-115-g001.jpg" position="float" orientation="portrait" xlink:type="simple" id="oo_44957.jpg"/></fig><fig id="F2" position="float" orientation="portrait"><label>Figure 2.</label><caption><p><bold>A</bold>, <bold>B</bold> Mesonotum and propodeum in dorsal view. <bold>A</bold> <italic><tp:taxon-name><tp:taxon-name-part taxon-name-part-type="genus">Prionopelta</tp:taxon-name-part> <tp:taxon-name-part taxon-name-part-type="species">vampira</tp:taxon-name-part></tp:taxon-name></italic> (<ext-link xmlns:xlink="http://www.w3.org/1999/xlink" ext-link-type="uri" xlink:href="http://data.antweb.org/specimen/CASENT0461978" xlink:type="simple">CASENT0461978</ext-link>) <bold>B</bold> <italic><tp:taxon-name><tp:taxon-name-part taxon-name-part-type="genus">Prionopelta</tp:taxon-name-part> <tp:taxon-name-part taxon-name-part-type="species">xerosilva</tp:taxon-name-part></tp:taxon-name></italic> (<ext-link xmlns:xlink="http://www.w3.org/1999/xlink" ext-link-type="uri" xlink:href="http://data.antweb.org/specimen/CASENT0157254" xlink:type="simple">CASENT0157254</ext-link>) <bold>C</bold> mandibles of <italic><tp:taxon-name><tp:taxon-name-part taxon-name-part-type="genus">Prionopelta</tp:taxon-name-part> <tp:taxon-name-part taxon-name-part-type="species">vampira</tp:taxon-name-part></tp:taxon-name></italic>, demonstrating that apical tooth is greater than four times the length of third tooth (<ext-link xmlns:xlink="http://www.w3.org/1999/xlink" ext-link-type="uri" xlink:href="http://data.antweb.org/specimen/CASENT0461978" xlink:type="simple">CASENT0461978</ext-link>) <bold>D</bold> mandibles of <italic><tp:taxon-name><tp:taxon-name-part taxon-name-part-type="genus">Prionopelta</tp:taxon-name-part> <tp:taxon-name-part taxon-name-part-type="species">xerosilva</tp:taxon-name-part></tp:taxon-name></italic>, demonstrating that apical tooth is less than four times the length of third tooth (<ext-link xmlns:xlink="http://www.w3.org/1999/xlink" ext-link-type="uri" xlink:href="http://data.antweb.org/specimen/CASENT0157254" xlink:type="simple">CASENT0157254</ext-link>).</p></caption><graphic xmlns:xlink="http://www.w3.org/1999/xlink" xlink:href="zookeys-507-115-g002.jpg" position="float" orientation="portrait" xlink:type="simple" id="oo_44958.jpg"/></fig></tp:treatment-sec></tp:taxon-treatment>
